# Supplementary material for: Using off-gas for insights through online monitoring of ethanol and baker’s yeast volatilome using SESI-Orbitrap MS
Source: Sci Rep. 2022 Jul 21;12:12462. doi: 10.1038/s41598-022-16554-z (PMC9304407; doi:10.1038/s41598-022-16554-z)
Supplement: Supplementary file 2 — Supplementary Figures. [file 41598_2022_16554_MOESM2_ESM.xlsx]

## Sheet: Fig. 1
	Fig. 1a									Fig. 1b												Fig. 1c
	Time	Optical Density [-]	Optical Density	Optical Density	Glucose	Glucose	Glucose			Time	Ethanol (liquid phase)			Ethanol (gas phase)								Liquid phase	Gas phase
	[h]				[mmol/L]	[mmol/L]	[mmol/L]			[h]	[mmol/L]	[mmol/L]	[mmol/L]	Molecules/scan	SD	Molecules/scan	SD	Molecules/scan	SD			mmol/L	molecules/scan	SD
		A	B	C	A	B	C				A	B	C	A		B		C
	0	2	2	2	46.3881	46.3881	46.3881			0	0	0	0	0	0	0	0	0	0			0	0	0
	1	2.4	2.6	2.4						2	31.8226	36.5018	33.0834	741227	421978	771513	388150	376120	407317			25	10028600	1.95342e+06
	2	2.6	2.8	2.6	37.2727	41.322	36.1547			4	80.3342	87.405	82.9598	6.70732e+06	1.77239e+06	6.54309e+06	1.98843e+06	5.43542e+06	2.71238e+06			50	20061500	3.70953e+06
	3	3.6	4	3.8						6	80.9278	60.8161	72.8519	6.60561e+06	1.92263e+06	8.28052e+06	2.71301e+06	5.69032e+06	1.99316e+06			75	27097000	5.27924e+06
	4	5.2	5	5	1.20607	1.12259	1.20789															100	34796400	6.11601e+06
	5	5.4	5.2	5.2
	6	5.2	5	5	0	0	0

## Sheet: Fig. 2
	Fig. 2a									Fig. 2b									Fig. 2c															Fig. 2d
																																		Given here is the intensity for every feature measured, but not its identification, as this was not neccessary for the plot.
	Time	Features in all replikates		Features in all replikates		Features in all replikates				Time	# of features		# of features		# of features				Time	Mean intensity				Mean intensity				Mean intensity						Replicates	Replicates	Replicates	.	Mean	.	Molecules in X repl.	Molecules in X repl.	Molecules in X repl.
	[h]	[%]	SD	[%]	SD	[%]	SD			[h]	[-]	SD	[-]	SD	[-]	SD			[h]	[molecules/scan]				[molecules/scan]				[molecules/scan]						[molecules/scan]	[molecules/scan]	[molecules/scan]		[molecules/scan]		[molecules/scan]	[molecules/scan]	[molecules/scan]
		A		B		C					A		B		C					3	SD	2	1	3	SD	2	1	3	SD	2	1			1	2	3				3	2	1
	0	46.2037	13.9818	46.2037	13.9818	46.2037	13.9818			0	26.6667	9.56847	26.6667	9.56847	26.6667	9.56847			0	5.0827e+06		1.5758e+06	260415	5.0827e+06		1.5758e+06	260415	5.0827e+06		1.5758e+06	260415			7.46539e+06	9.27213e+06	521275		7.46539e+06		478352	8.36876e+06	117212
	2	59.8595	12.0338	58.75	12.3744	48.4615	1.08786			2	45.3333	9.53357	48	9.79796	64	1.41421			2	4.54344e+06	763065	562182	2.03669e+06	4.57417e+06	544097	856183	1.40215e+06	2.18804e+06	656971	1.63394e+06	646513			444191	469591	171830		444191		164397	496860	160891
	4	61.3333	3.03338	64.7986	8.76607	70.9057	2.48592			4	168.333	8.05536	157	19.8158	203.333	7.03957			4	5.0344e+06	957510	1.85006e+06	1.27796e+06	5.34713e+06	1.02634e+06	2.37656e+06	1.36782e+06	4.69588e+06	337975	1.63074e+06	741913			126305	195056	25174700		126305		26438300	171628	381249
	6	69.1632	2.0646	68.4426	2.01049	64.1078	1.59698			6	178	5.35413	181.333	5.4365	196.667	4.92161			6	3.93826e+06	668053	2.08153e+06	737774	4.5401e+06	852742	1.52436e+06	2.35111e+06	4.39674e+06	539612	1.22326e+06	1.10137e+06			25833500	28306600	161615		25833500		213680	17611100	133434
																																		490407	503313	286809		490407		91084300	301489	226663
																																		181641	117212	92174700		181641		1.22282e+06	143479	125089
																																		161197	193033	381249		161197		255175	135416	467359
																																		56295500	160891	1.22516e+06		56295500		364455	252544	200748
																																		642200	124783000	133434		642200		3.73051e+06	1.89047e+06	1.88761e+06
																																		207497	1.80111e+06	250341		207497		4.06559e+06	265317	138848
																																		17660600	307687	17561600		17660600		582194	294075	4.39859e+06
																																		226663	412084	362890		226663		322822	141601	153346
																																		318391	4.19511e+06	332153		318391		668193	1.96011e+06	197746
																																		125089	4.85391e+06	3764527		125089		567866	217617	202742
																																		270825	687159	4.21952e+06		270825		425260	144104	440630
																																		467359	376107	595967		467359		14359100	152029	358614
																																		3.23189e+06	824046	200748		3.23189e+06		437104	253882	254108
																																		3.12335e+06	153346	1.88761e+06		3.12335e+06		58942700	647410	136807
																																		463454	649511	138848		463454		340507	5.13886e+06	132525
																																		258643	202742	333715		258643		506035	4.79669e+06	251291
																																		519700	512968	660833		519700		494846	184994	285673
																																		489750	156162	4.39859e+06		489750		30055000	255918	152239
																																		330420	17527100	564338		330420		904379	1.19758e+06	180751
																																		10564200	453160	197746		10564200		719730	630901	250095
																																		372783	82276400	432391		372783		252121	198917	196953
																																		30103300	150545	130795		30103300		112712	190312	157108
																																		192038	313049	14986100		192038		3.22959e+06	266934	29600.1
																																		217678	456317	485369		217678		574518	360417	189976
																																		227319	751632	64448300		227319		158935	277622	331143
																																		517787	506738	120287		517787		1.7906e+06	229630	127659
																																		28927300	440630	347526		28927300		196575	248234	221393
																																		889253	32253600	539154		889253		606168	631793	156130
																																		1.62736e+06	601352	460011		1.62736e+06		210374	1.09436e+06	142518
																																		556933	2.15357e+06	28984100		556933		10606800	298048	220914
																																		166504	841950	1.22253e+06		166504		293995	165201	99916.2
																																		87842.9	289915	760306		87842.9		1.07549e+06	4.23125e+06	215998
																																		2.88998e+06	309141	240718		2.88998e+06		533548	586030	138872
																																		423189	90791.1	280719		423189		610166	635033	112704
																																		124732	358614	159502		124732		505558	441625	125253
																																		1.59481e+06	3.62032e+06	254108		1.59481e+06		745321	864075	5.7842e+06
																																		250095	136807	3.17848e+06		250095		965140	36381600	92524.4
																																		177467	710069	132525		177467		741676	223457	125549
																																		255370	184748	251291		255370		1.01012e+06	346328	274607
																																		449413	2.02591e+06	590296		449413		164571	145210	11022500
																																		170048	205150	285673		170048		176292	199991	115390
																																		7.51348e+06	196953	167326		7.51348e+06		1.30726e+06		592509
																																		185099	157108	152239		185099		725498		320508
																																		828717	723761	180751		828717		2.39776e+06		157345
																																		469623	262015	1.75109e+06		469623		1.04802e+06		415286
																																		492505	12258500	207107		492505		287918		652631
																																		330787	388656	332781		330787		1.36218e+06		270587
																																		112704	189976	645330		112704		702076		102787
																																		714928	1.29464e+06	199060		714928		6.59341e+06		108537
																																		1.77283e+06	127659	12048400		1.77283e+06		1.26373e+06		222029
																																		889115	610277	308229		889115		997718		120008
																																		800895	156130	29600.1		800895		260184		746804
																																		212707	135639	331143		212707		321827		233797
																																		735441	702986	1.1031e+06		735441		338278		106913
																																		187565	142518	221393		187565		2.58022e+06		340009
																																		158752	220914	520743		158752		148437		54078.1
																																		1.24798e+06	651230	147562		1.24798e+06		317966		208770
																																		139301	796282	635009		139301		149025		142399
																																		670748	2.14739e+06	99916.2		670748		221064		219630
																																		2.38875e+06	1.0423e+06	534656		2.38875e+06		440742		206462
																																		1.0309e+06	707975	215998		1.0309e+06		12122700		263223
																																		215380	1.2918e+06	138872		215380		18587600		1.05287e+06
																																		1.42736e+06	160401	724752		1.42736e+06		562915		167132
																																		630301	137455	964005		630301		1.93938e+06		8.22961e+06
																																		6.20001e+06	204910	716157		6.20001e+06		14829000		172778
																																		542527	1.37945e+06	222526		542527		676132		128423
																																		1.1825e+06	787741	1.00312e+06		1.1825e+06		821674		1.90547e+06
																																		4.67156e+06	5.7842e+06	145747		4.67156e+06		1.03272e+06		522171
																																		886870	2.48909e+06	150753		886870		468264		127914
																																		240391	1.10595e+06	125253		240391		2.83427e+06		195512
																																		329624	360978	165215		329624		200630		6.23171e+06
																																		92524.4	1.36086e+06	1.29436e+06		92524.4		403427
																																		360400	799899	164757		360400		169159
																																		2.23317e+06	7.38965e+06	718005		2.23317e+06		3.7086e+06
																																		154676	276986	2.31543e+06		154676		462193
																																		303896	752292	1.00721e+06		303896		6.13359e+06
																																		133577	1.34111e+06	287395		133577		3.26547e+06
																																		212662	5.60615e+06	1.29832e+06		212662		1.00092e+06
																																		416969	1.08636e+06	676027		416969		157034
																																		12476100	289225	6.19057e+06		12476100		276397
																																		17649800	321614	230779		17649800		383417
																																		581844	236999	1.26758e+06		581844		201465
																																		4.51691e+06	2.88269e+06	1.01992e+06		4.51691e+06		211616
																																		1748312	125549	250934		1748312		7.29406e+06
																																		214632	135536	314242		214632		1.88803e+06
																																		14959600	274607	417435		14959600		957841
																																		638811	361504	2.62481e+06		638811		486595
																																		687544	163950	155100		687544		408894
																																		779185	219185	288497		779185		6.45376e+06
																																		1.06422e+06	449268	149549		1.06422e+06		169116
																																		633420	12629100	231345		633420		170398
																																		189753	19720500	455989		189753		801746
																																		448363	574658	11262800		448363		162762
																																		2.90107e+06	5.07648e+06	18392400		2.90107e+06		1.7048e+06
																																		222921	2.11386e+06	532244		222921		472989
																																		344044	15442200	1.95596e+06		344044		615414
																																		164746	696594	155356		164746		262787
																																		3.60711e+06	931197	14085200		3.60711e+06		3.21347e+06
																																		452692	261675	692990		452692		203740
																																		5.63154e+06	1.28965e+06	846281		5.63154e+06		307247
																																		3.15105e+06	11022500	250161		3.15105e+06		210600
																																		906430	1.33095e+06	1.02933e+06		906430		1.29687e+06
																																		154934	208081	628382		154934		1.51251e+06
																																		271743	510206	446224		271743		2.86038e+06
																																		320508	2.88244e+06	2.71931e+06		320508		30278200
																																		380839	115390	245360		380839		712127
																																		239215	133608	428504		239215		435599
																																		652631	437733	175840		652631		1.28772e+06
																																		172103	166890	3.49806e+06		172103		52522000
																																		179252	4.02062e+06	421799		179252		2.82724e+06
																																		167961	512086	6.15647e+06		167961		153161
																																		232820	6.61275e+06	3.15826e+06		232820		168730
																																		6.49206e+06	3.48711e+06	996044		6.49206e+06		596616
																																		1.68298e+06	1.1003e+06	190815		1.68298e+06		617881
																																		831598	592509	264813		831598		864638
																																		108537	189809	152342		108537		411781
																																		453227	269055	273636		453227		356197
																																		380486	163827	337627		380486		180291
																																		120008	283812	367724		120008		7.72379e+06
																																		746804	383207	226769		746804
																																		6676631	157345	207066		6676631
																																		206894	415286	263648		206894
																																		189845	401688	7.24797e+06		189845
																																		340009	316028	592895		340009
																																		677941	270587	1.90692e+06		677941
																																		141527	205525	948874		141527
																																		1.50344e+06	248531	102787		1.50344e+06
																																		208770	291300	481483		208770
																																		912338	8.14216e+06	420697		912338
																																		399655	670692	6.20353e+06		399655
																																		170551	2.07418e+06	158480		170551
																																		559911	1.09305e+06	166317		559911
																																		219357	525076	233797		219357
																																		142399	222029	808338		142399
																																		2.84862e+06	425499	154709		2.84862e+06
																																		201322	6.48113e+06	54078.1		201322
																																		274106	141975	1.6848e+06		274106
																																		216955	155032	475666		216955
																																		3.84317e+06	106913	284992		3.84317e+06
																																		1.29044e+06	918959	159851		1.29044e+06
																																		219630	192050	681344		219630
																																		1.29667e+06	1.92615e+06	275374		1.29667e+06
																																		2.38487e+06	1.27637e+06	3.17609e+06		2.38487e+06
																																		481284	543645	192722		481284
																																		374587	311104	318420		374587
																																		19882800	604988	202047		19882800
																																		592421	293630	1.22385e+06		592421
																																		417012	3.6157e+06	560373		417012
																																		1.05287e+06	217176	1.49226e+06		1.05287e+06
																																		1.28134e+06	329214	2.8993e+06		1.28134e+06
																																		739416	212799	30388500		739416
																																		172778	4.61933e+06	710167		172778
																																		128423	1.37632e+06	433304		128423
																																		54211600	611688	1.21059e+06		54211600
																																		2.69808e+06	1.7486e+06	167132		2.69808e+06
																																		33175900	206462	8.22961e+06		33175900
																																		145661	3.29697e+06	50317300		145661
																																		124923	788782	2.73709e+06		124923
																																		483168	508664	129507		483168
																																		191436	40563400	1.90547e+06		191436
																																		349232	833793	127914		349232
																																		500060	263223	183566		500060
																																		780579	456483	195512		780579
																																		331844	1.37124e+06	587705		331844
																																		309030	988734	343424		309030
																																		178402	53037200	654235		178402
																																		6.69618e+06	3.04654e+06	858716		6.69618e+06
																																		215123	39587400	158311		215123
																																			184314	418930		9.27213e+06
																																			522171	363048		469591
																																			197702	186469		195056
																																			718977	7.28529e+06		28306600
																																			255477	184858		503313
																																			699347			117212
																																			954619			193033
																																			132110			160891
																																			6.23171e+06			124783000
																																			484567			1.80111e+06
																																			396512			307687
																																			176003			412084
																																			9.1899e+06			4.19511e+06
																																						4.85391e+06
																																						687159
																																						376107
																																						824046
																																						153346
																																						649511
																																						202742
																																						512968
																																						156162
																																						17527100
																																						453160
																																						82276400
																																						150545
																																						313049
																																						456317
																																						751632
																																						506738
																																						440630
																																						32253600
																																						601352
																																						2.15357e+06
																																						841950
																																						289915
																																						309141
																																						90791.1
																																						358614
																																						3.62032e+06
																																						136807
																																						710069
																																						184748
																																						2.02591e+06
																																						205150
																																						196953
																																						157108
																																						723761
																																						262015
																																						12258500
																																						388656
																																						189976
																																						1.29464e+06
																																						127659
																																						610277
																																						156130
																																						135639
																																						702986
																																						142518
																																						220914
																																						651230
																																						796282
																																						2.14739e+06
																																						1.0423e+06
																																						707975
																																						1.2918e+06
																																						160401
																																						137455
																																						204910
																																						1.37945e+06
																																						787741
																																						5.7842e+06
																																						2.48909e+06
																																						1.10595e+06
																																						360978
																																						1.36086e+06
																																						799899
																																						7.38965e+06
																																						276986
																																						752292
																																						1.34111e+06
																																						5.60615e+06
																																						1.08636e+06
																																						289225
																																						321614
																																						236999
																																						2.88269e+06
																																						125549
																																						135536
																																						274607
																																						361504
																																						163950
																																						219185
																																						449268
																																						12629100
																																						19720500
																																						574658
																																						5.07648e+06
																																						2.11386e+06
																																						15442200
																																						696594
																																						931197
																																						261675
																																						1.28965e+06
																																						11022500
																																						1.33095e+06
																																						208081
																																						510206
																																						2.88244e+06
																																						115390
																																						133608
																																						437733
																																						166890
																																						4.02062e+06
																																						512086
																																						6.61275e+06
																																						3.48711e+06
																																						1.1003e+06
																																						592509
																																						189809
																																						269055
																																						163827
																																						283812
																																						383207
																																						157345
																																						415286
																																						401688
																																						316028
																																						270587
																																						205525
																																						248531
																																						291300
																																						8.14216e+06
																																						670692
																																						2.07418e+06
																																						1.09305e+06
																																						525076
																																						222029
																																						425499
																																						6.48113e+06
																																						141975
																																						155032
																																						106913
																																						918959
																																						192050
																																						1.92615e+06
																																						1.27637e+06
																																						543645
																																						311104
																																						604988
																																						293630
																																						3.6157e+06
																																						217176
																																						329214
																																						212799
																																						4.61933e+06
																																						1.37632e+06
																																						611688
																																						1.7486e+06
																																						206462
																																						3.29697e+06
																																						788782
																																						508664
																																						40563400
																																						833793
																																						263223
																																						456483
																																						1.37124e+06
																																						988734
																																						53037200
																																						3.04654e+06
																																						39587400
																																						184314
																																						522171
																																						197702
																																						718977
																																						255477
																																						699347
																																						954619
																																						132110
																																						6.23171e+06
																																						484567
																																						396512
																																						176003
																																						9.1899e+06
																																						521275
																																						171830
																																						25174700
																																						161615
																																						286809
																																						92174700
																																						381249
																																						1.22516e+06
																																						133434
																																						250341
																																						17561600
																																						362890
																																						332153
																																						3764527
																																						4.21952e+06
																																						595967
																																						200748
																																						1.88761e+06
																																						138848
																																						333715
																																						660833
																																						4.39859e+06
																																						564338
																																						197746
																																						432391
																																						130795
																																						14986100
																																						485369
																																						64448300
																																						120287
																																						347526
																																						539154
																																						460011
																																						28984100
																																						1.22253e+06
																																						760306
																																						240718
																																						280719
																																						159502
																																						254108
																																						3.17848e+06
																																						132525
																																						251291
																																						590296
																																						285673
																																						167326
																																						152239
																																						180751
																																						1.75109e+06
																																						207107
																																						332781
																																						645330
																																						199060
																																						12048400
																																						308229
																																						29600.1
																																						331143
																																						1.1031e+06
																																						221393
																																						520743
																																						147562
																																						635009
																																						99916.2
																																						534656
																																						215998
																																						138872
																																						724752
																																						964005
																																						716157
																																						222526
																																						1.00312e+06
																																						145747
																																						150753
																																						125253
																																						165215
																																						1.29436e+06
																																						164757
																																						718005
																																						2.31543e+06
																																						1.00721e+06
																																						287395
																																						1.29832e+06
																																						676027
																																						6.19057e+06
																																						230779
																																						1.26758e+06
																																						1.01992e+06
																																						250934
																																						314242
																																						417435
																																						2.62481e+06
																																						155100
																																						288497
																																						149549
																																						231345
																																						455989
																																						11262800
																																						18392400
																																						532244
																																						1.95596e+06
																																						155356
																																						14085200
																																						692990
																																						846281
																																						250161
																																						1.02933e+06
																																						628382
																																						446224
																																						2.71931e+06
																																						245360
																																						428504
																																						175840
																																						3.49806e+06
																																						421799
																																						6.15647e+06
																																						3.15826e+06
																																						996044
																																						190815
																																						264813
																																						152342
																																						273636
																																						337627
																																						367724
																																						226769
																																						207066
																																						263648
																																						7.24797e+06
																																						592895
																																						1.90692e+06
																																						948874
																																						102787
																																						481483
																																						420697
																																						6.20353e+06
																																						158480
																																						166317
																																						233797
																																						808338
																																						154709
																																						54078.1
																																						1.6848e+06
																																						475666
																																						284992
																																						159851
																																						681344
																																						275374
																																						3.17609e+06
																																						192722
																																						318420
																																						202047
																																						1.22385e+06
																																						560373
																																						1.49226e+06
																																						2.8993e+06
																																						30388500
																																						710167
																																						433304
																																						1.21059e+06
																																						167132
																																						8.22961e+06
																																						50317300
																																						2.73709e+06
																																						129507
																																						1.90547e+06
																																						127914
																																						183566
																																						195512
																																						587705
																																						343424
																																						654235
																																						858716
																																						158311
																																						418930
																																						363048
																																						186469
																																						7.28529e+06
																																						184858

## Sheet: Fig. 3
	Fig. 3a									Fig. 3b
										Each entry is the mean of 100 scans, timestamp is the beginning of the interval
	Time	OD	Acetaldehyde	Ethanol	Glucose	Glycerol	Acetate			Time [min]	Acetaldehyde	Ethanol	Time [min]	Acetaldehyde	Ethanol
	[min]	[-]	[mmol/L]	[mmol/L]	[mmol/L]	[mmol/L]	[mmol/L]				[mmol/L]	[mmol/L]		[molecules/scan]	[molecules/scan]
										Time [min]	liquid phase	liquid phase	Time [min]	gas phase	gas phase
	48.9			0	44.3801	0	0			48.9	0	0	0.05261	0	7259414
	78.9	0.6	0	0	44.6888	0	0			78.9	0	0	0.09718	0	497837
	108.9	0.8	0	0.51626	44.5076	0.11124	0			108.9	0	0.51626	0.14175	0	499433
	138.9	0.8	0	0.9878	43.9957	0.14529	0			138.9	0	0.9878	0.18632	0	556162
	168.9	1	0	1.73984	43.3222	0.20999	0			168.9	0	1.73984	0.23089	0	476993
	198.9	1	0	3.74797	42.5352	0.35301	0.16477			198.9	0	3.74797	0.27546	0	479740
	228.9	1	0	5.10976	42.0971	0.43019	0.24716			228.9	0	5.10976	0.32003	0	489852
	258.9	1.2	0	5.74797	40.6128	0.46084	0.24432			258.9	0	5.74797	0.3646	0	496343
	288.9	1.6	0	8.44715	38.9787	0.59364	0.40057			288.9	0	8.44715	0.40917	0	525226
	318.9	1.6	0	13.3618	36.3687	0.91487	0.58523			318.9	0	13.3618	0.45374	0	512256
	348.9	1.8	0	15.0406	33.7436	1.02043	0.50852			348.9	0	15.0406	0.49831	0	469548
	378.9	2	0	18.1748	31.6458	1.27469	0.55966			378.9	0	18.1748	0.54288	0	480629
	408.9	2.4	0	22.9837	27.4117	1.59024	0.64205			408.9	0	22.9837	0.58745	0	546804
	438.9	2.6	0	29.3211	22.8019	1.94098	0.67045			438.9	0	29.3211	0.63202	0	517166
	468.9	2.8	0	35.6341	17.8839	2.29852	0.64773			468.9	0	35.6341	0.67659	0	524792
	498.9	3.6	0	43.0041	12.2892	2.60272	0.62784			498.9	0	43.0041	0.72116	0	490302
	528.9	4.2	0	51.0854	5.74031	2.94098	0.61364			528.9	0	51.0854	0.76573	0	544572
	558.9	5	0.2011	56.1667	0.84874	3.08854	0.69034			558.9	0.2011	56.1667	0.8103	0	477547
	588.9	5.2	0.52548	55.874	0.24283	3.13621	0.77557			588.9	0.52548	55.874	0.85487	0	466908
	618.9	5	0.53168	53.6504	0.14167	3.18388	0.6733			618.9	0.53168	53.6504	0.89944	0	513500
	648.9	5	0.44559	52.0894	0.16649	3.13394	0.52557			648.9	0.44559	52.0894	0.94401	0	470551
	678.9	5	0.66391							678.9	0.66391		0.98858	0	586611
	708.9	5		49.2642	0.1239	3.16913	0.52273			708.9		49.2642	1.03315	0	437195
	738.9	5	0.50482	46.2724	0.19242	3.07832	0.46307			738.9	0.50482	46.2724	1.07772	0	452669
													1.12229	0	437623
													1.16687	0	439252
													1.21144	0	558167
													1.25601	0	528012
													1.30058	0	527917
													1.34515	0	531124
													1.38972	0	438301
													1.43429	0	480844
													1.47886	0	488764
													1.52343	0	459986
													1.568	0	455233
													1.61257	0	429359
													1.65714	0	453729
													1.70171	0	460146
													1.74628	0	451373
													1.79085	0	450892
													1.83542	0	470584
													1.87999	0	454355
													1.92456	0	493118
													1.96913	0	421143
													2.0137	0	448309
													2.05827	0	448689
													2.10284	0	448506
													2.14741	0	485102
													2.19198	0	470705
													2.23655	0	484013
													2.28112	0	455686
													2.32569	0	437668
													2.37027	0	443047
													2.41484	0	454388
													2.45941	0	460209
													2.50398	0	430676
													2.54855	0	446176
													2.59312	0	425983
													2.63769	0	416243
													2.68226	0	462208
													2.72683	0	399828
													2.7714	0	412156
													2.81597	0	430318
													2.86054	0	410098
													2.90511	0	356969
													2.94968	0	470436
													2.99425	0	385084
													3.03882	0	396912
													3.08339	0	366534
													3.12796	0	340354
													3.17253	0	374985
													3.2171	0	391706
													3.26167	0	440928
													3.30624	0	375440
													3.35081	0	443589
													3.39538	0	467128
													3.43995	0	413064
													3.48452	0	355332
													3.52909	0	363874
													3.57366	0	321688
													3.61823	0	458870
													3.66281	0	386646
													3.70738	0	440839
													3.75195	0	388658
													3.79652	0	362793
													3.84109	0	343573
													3.88566	0	418458
													3.93023	0	345632
													3.9748	0	418363
													4.01937	0	373987
													4.06394	0	395980
													4.10851	0	376452
													4.15308	0	361526
													4.19765	0	376292
													4.24222	0	373587
													4.28679	0	382321
													4.33136	0	373059
													4.37593	0	344382
													4.4205	0	353234
													4.46507	0	382592
													4.50964	0	347763
													4.55421	0	375227
													4.59878	0	370458
													4.64335	0	404826
													4.68792	0	391717
													4.73249	0	428146
													4.77706	0	392646
													4.82163	0	398406
													4.86621	0	399069
													4.91078	0	348441
													4.95535	0	427927
													4.99992	0	373634
													5.04449	0	325160
													5.08906	0	363998
													5.13363	0	367021
													5.1782	0	348965
													5.22277	0	361781
													5.26734	0	359682
													5.31191	0	349583
													5.35648	0	385535
													5.40105	0	348119
													5.44562	0	410388
													5.49019	0	446548
													5.53476	0	397966
													5.57933	0	361607
													5.6239	0	376984
													5.66847	0	376996
													5.71304	0	388362
													5.75761	0	383526
													5.80218	0	399884
													5.84675	0	364103
													5.89132	0	402457
													5.93589	0	406647
													5.98046	0	372901
													6.02503	0	352203
													6.06961	0	397769
													6.11418	0	340235
													6.15875	0	401120
													6.20332	0	402395
													6.24789	0	397437
													6.29246	0	383873
													6.33703	0	332248
													6.3816	0	327053
													6.42617	0	359937
													6.47074	0	369615
													6.51531	0	396995
													6.55988	0	375117
													6.60445	0	298878
													6.64902	0	396706
													6.69359	0	312331
													6.73816	0	372026
													6.78273	0	367043
													6.8273	0	390530
													6.87187	0	382135
													6.91644	0	383509
													6.96101	0	363118
													7.00558	0	319285
													7.05015	0	343941
													7.09472	0	370182
													7.13929	0	319679
													7.18386	0	267240
													7.22843	0	352246
													7.273	0	402902
													7.31758	0	256094
													7.36215	0	347604
													7.40672	0	343629
													7.45129	0	356926
													7.49586	0	322093
													7.54043	0	339739
													7.585	0	376857
													7.62957	0	345557
													7.67414	0	316236
													7.71871	0	361114
													7.76328	0	407406
													7.80785	0	345607
													7.85242	0	385504
													7.89699	0	294183
													7.94156	0	319360
													7.98613	0	258804
													8.0307	0	303866
													8.07527	0	348005
													8.11984	0	363081
													8.16441	0	274461
													8.20898	0	364532
													8.25355	0	313186
													8.29812	0	348068
													8.34269	0	251822
													8.38726	0	300459
													8.43183	0	235960
													8.4764	0	241391
													8.52098	0	333484
													8.56555	0	211175
													8.61012	0	366464
													8.65469	0	351339
													8.69926	0	218184
													8.74383	0	273930
													8.7884	0	261151
													8.83297	0	310931
													8.87754	0	314256
													8.92211	0	292548
													8.96668	0	279994
													9.01125	0	290361
													9.05582	0	278129
													9.10039	0	201586
													9.14496	0	271400
													9.18953	0	259064
													9.2341	0	266420
													9.27867	0	253408
													9.32324	0	264965
													9.36781	0	277460
													9.41238	0	269653
													9.45695	0	172659
													9.50152	0	280492
													9.54609	0	226598
													9.59066	0	295044
													9.63523	0	216421
													9.6798	0	340314
													9.72438	0	308545
													9.76895	0	292307
													9.81352	0	331219
													9.85809	0	371137
													9.90266	0	273790
													9.94723	0	302399
													9.9918	0	354842
													10.0364	0	298165
													10.0809	0	313278
													10.1255	0	250023
													10.1701	0	263590
													10.2147	0	259410
													10.2592	0	260519
													10.3038	0	295297
													10.3484	0	199230
													10.3929	0	282919
													10.4375	0	301205
													10.4821	0	281175
													10.5266	0	324226
													10.5712	0	315053
													10.6158	0	318496
													10.6603	0	272297
													10.7049	0	207596
													10.7495	0	219922
													10.7941	0	222733
													10.8386	0	238975
													10.8832	0	232661
													10.9278	0	292297
													10.9724	0	251290
													11.0169	0	293673
													11.0615	0	251423
													11.1061	0	304496
													11.1506	0	235379
													11.1952	0	255281
													11.2398	0	290740
													11.2843	0	245326
													11.3289	0	287342
													11.3735	0	203245
													11.418	0	261496
													11.4626	0	255359
													11.5072	0	221875
													11.5518	0	238196
													11.5963	0	239853
													11.6409	0	292996
													11.6855	0	245316
													11.73	0	267645
													11.7746	0	259743
													11.8192	0	251094
													11.8637	0	230803
													11.9083	0	244614
													11.9529	0	195533
													11.9975	0	291163
													12.042	0	266397
													12.0866	0	298177
													12.1312	0	245759
													12.1757	0	221363
													12.2203	0	225452
													12.2649	0	315223
													12.3095	0	255996
													12.354	0	194482
													12.3986	0	228440
													12.4432	0	291888
													12.4877	0	286869
													12.5323	0	270885
													12.5769	0	237991
													12.6214	0	371782
													12.666	0	201562
													12.7106	0	271152
													12.7552	0	278730
													12.7997	0	219869
													12.8443	0	271759
													12.8889	0	253630
													12.9334	0	269721
													12.978	0	240227
													13.0226	0	291175
													13.0671	0	311850
													13.1117	0	177788
													13.1563	0	111469
													13.2009	0	145065
													13.2454	0	156495
													13.29	0	221015
													13.3346	0	256790
													13.3791	0	357542
													13.4237	0	286596
													13.4683	0	202515
													13.5129	0	193409
													13.5574	0	228971
													13.602	0	261621
													13.6466	0	248853
													13.6911	0	327923
													13.7357	0	239559
													13.7803	0	194784
													13.8248	0	246596
													13.8694	0	198121
													13.914	0	216121
													13.9586	0	207472
													14.0031	0	247817
													14.0477	0	183376
													14.0923	0	249884
													14.1368	0	262991
													14.1814	0	198585
													14.226	0	202935
													14.2706	0	188072
													14.3151	0	259939
													14.3597	0	214484
													14.4043	0	190860
													14.4488	0	295079
													14.4934	0	264439
													14.538	0	240675
													14.5825	0	303617
													14.6271	0	205836
													14.6717	0	226548
													14.7163	0	230654
													14.7608	0	239301
													14.8054	0	221300
													14.85	0	193027
													14.8945	0	243240
													14.9391	0	257744
													14.9837	0	196739
													15.0282	0	214923
													15.0728	0	172227
													15.1174	0	234449
													15.162	0	252147
													15.2065	0	351723
													15.2511	0	233777
													15.2957	0	185586
													15.3402	0	188945
													15.3848	0	135484
													15.4294	0	153440
													15.474	0	213209
													15.5185	0	177976
													15.5631	0	213049
													15.6077	0	199866
													15.6522	0	272741
													15.6968	0	263274
													15.7414	0	215271
													15.7859	0	168369
													15.8305	0	138050
													15.8751	0	155619
													15.9197	0	165639
													15.9642	0	186464
													16.0088	0	214213
													16.0534	0	273100
													16.0979	0	327159
													16.1425	0	165539
													16.1871	0	235531
													16.2316	0	213621
													16.2762	0	244174
													16.3208	0	250638
													16.3654	0	300580
													16.4099	0	157380
													16.4545	0	230936
													16.4991	0	234165
													16.5436	0	262420
													16.5882	0	306681
													16.6328	0	210074
													16.6774	0	240257
													16.7219	0	228999
													16.7665	0	247100
													16.8111	0	277029
													16.8556	0	243700
													16.9002	0	312704
													16.9448	0	232569
													16.9893	0	236001
													17.0339	0	224380
													17.0785	0	179607
													17.1231	0	203852
													17.1676	0	319510
													17.2122	0	236795
													17.2568	0	304258
													17.3013	0	274092
													17.3459	0	269391
													17.3905	0	298439
													17.4351	0	205575
													17.4796	0	189233
													17.5242	0	198509
													17.5688	0	189850
													17.6133	0	193510
													17.6579	0	173182
													17.7025	0	173762
													17.747	0	191277
													17.7916	0	254248
													17.8362	0	171595
													17.8807	0	303949
													17.9253	0	220553
													17.9699	0	234065
													18.0145	0	218636
													18.059	0	205491
													18.1036	0	290730
													18.1482	0	268936
													18.1927	0	221395
													18.2373	0	223586
													18.2819	0	207181
													18.3265	0	184161
													18.371	0	183070
													18.4156	0	165572
													18.4602	0	231467
													18.5047	0	202805
													18.5493	0	236389
													18.5939	0	258809
													18.6384	0	293812
													18.683	0	184123
													18.7276	0	201401
													18.7722	0	187703
													18.8167	0	196066
													18.8613	0	240188
													18.9059	0	202180
													18.9504	0	186884
													18.995	0	255714
													19.0396	0	207869
													19.0842	0	192286
													19.1287	0	193728
													19.1733	0	176947
													19.2179	0	155877
													19.2624	0	206195
													19.307	0	215097
													19.3516	0	265787
													19.3961	0	214835
													19.4407	0	183945
													19.4853	0	207740
													19.5299	0	202356
													19.5744	0	138855
													19.619	0	202357
													19.6636	0	191495
													19.7081	0	192182
													19.7527	0	192661
													19.7973	0	205775
													19.8419	0	203378
													19.8864	0	129813
													19.931	0	159528
													19.9756	0	132615
													20.0201	0	233260
													20.0647	0	202817
													20.1093	0	243243
													20.1538	0	198584
													20.1984	0	312310
													20.243	0	170917
													20.2875	0	194851
													20.3321	0	192834
													20.3767	0	182987
													20.4213	0	190489
													20.4658	0	224436
													20.5104	0	223501
													20.555	0	250534
													20.5995	0	189981
													20.6441	0	174983
													20.6887	0	202081
													20.7333	0	220228
													20.7778	0	233193
													20.8224	0	180684
													20.867	0	170271
													20.9115	0	195303
													20.9561	0	259905
													21.0007	0	199092
													21.0452	0	168363
													21.0898	0	196852
													21.1344	0	179565
													21.179	0	212545
													21.2235	0	180621
													21.2681	0	209234
													21.3127	0	205024
													21.3572	0	217071
													21.4018	0	328860
													21.4464	0	194716
													21.491	0	199398
													21.5355	0	169939
													21.5801	0	233329
													21.6247	0	208425
													21.6692	0	161990
													21.7138	0	225240
													21.7584	0	186318
													21.8029	0	289149
													21.8475	0	294890
													21.8921	0	217732
													21.9367	0	244315
													21.9812	0	221472
													22.0258	0	297441
													22.0704	0	278442
													22.1149	0	172274
													22.1595	0	254032
													22.2041	0	359145
													22.2487	0	227211
													22.2932	0	336855
													22.3378	0	186365
													22.3824	0	165189
													22.4269	0	185768
													22.4715	0	181187
													22.5161	0	182970
													22.5606	0	296750
													22.6052	0	288900
													22.6498	0	253437
													22.6944	0	177389
													22.7389	0	181118
													22.7835	0	228544
													22.8281	0	207724
													22.8726	0	194606
													22.9172	0	197882
													22.9618	0	309812
													23.0063	0	274602
													23.0509	0	203896
													23.0955	0	194474
													23.14	0	231534
													23.1846	0	188847
													23.2292	0	197474
													23.2738	0	165559
													23.3183	0	182015
													23.3629	0	173192
													23.4075	0	174597
													23.452	0	224311
													23.4966	0	258917
													23.5412	0	114888
													23.5858	0	208206
													23.6303	0	198314
													23.6749	0	254072
													23.7195	0	257321
													23.764	0	208157
													23.8086	0	218015
													23.8532	0	182403
													23.8977	0	173603
													23.9423	0	49775.1
													23.9869	0	38900.3
													24.0315	0	251938
													24.076	0	271130
													24.1206	0	291160
													24.1652	0	218328
													24.2097	0	274668
													24.2543	0	200690
													24.2989	0	303302
													24.3435	0	340449
													24.388	0	286165
													24.4326	0	266777
													24.4772	0	222616
													24.5217	0	119426
													24.5663	0	122671
													24.6109	0	196044
													24.6554	0	193879
													24.7	0	263557
													24.7446	0	279481
													24.7892	0	266140
													24.8337	0	274622
													24.8783	0	240702
													24.9229	0	280857
													24.9674	0	286517
													25.012	0	196232
													25.0566	0	242121
													25.1012	0	266657
													25.1457	0	219971
													25.1903	0	284017
													25.2349	0	289580
													25.2794	0	277627
													25.324	0	285080
													25.3686	0	289177
													25.4131	0	321924
													25.4577	0	312735
													25.5023	0	298266
													25.5468	0	329502
													25.5914	0	329058
													25.636	0	272111
													25.6806	0	268452
													25.7251	0	290716
													25.7697	0	269190
													25.8143	0	320562
													25.8589	0	315941
													25.9034	0	310966
													25.948	0	238197
													25.9926	0	299789
													26.0371	0	322419
													26.0817	0	260569
													26.1263	0	301132
													26.1708	0	309395
													26.2154	0	301302
													26.26	0	296747
													26.3045	0	309766
													26.3491	0	214881
													26.3937	0	256357
													26.4383	0	234387
													26.4828	0	215410
													26.5274	0	244251
													26.572	0	274131
													26.6165	0	281560
													26.6611	0	224157
													26.7057	0	256217
													26.7503	0	241135
													26.7948	0	236284
													26.8394	0	248500
													26.884	0	256534
													26.9285	0	268500
													26.9731	0	182772
													27.0177	0	203510
													27.0622	0	256981
													27.1068	0	266495
													27.1514	0	189008
													27.196	0	210855
													27.2405	0	179964
													27.2851	0	166844
													27.3297	0	94092.2
													27.3742	0	117646
													27.4188	0	293797
													27.4634	0	318385
													27.508	0	265073
													27.5525	0	273013
													27.5971	0	302898
													27.6417	0	348654
													27.6862	0	291770
													27.7308	0	229320
													27.7754	0	203136
													27.8199	0	271775
													27.8645	0	264807
													27.9091	0	298392
													27.9536	0	284819
													27.9982	0	218785
													28.0428	0	275871
													28.0874	0	231869
													28.1319	0	228149
													28.1765	0	167001
													28.2211	0	145354
													28.2657	0	182971
													28.3102	0	186753
													28.3548	0	218671
													28.3994	0	250162
													28.4439	0	264076
													28.4885	0	198196
													28.5331	0	306892
													28.5776	0	294751
													28.6222	0	228705
													28.6668	0	238394
													28.7113	0	295670
													28.7559	0	240022
													28.8005	0	234139
													28.8451	0	295325
													28.8896	0	264988
													28.9342	0	269044
													28.9788	0	307778
													29.0233	0	199668
													29.0679	0	283600
													29.1125	0	260179
													29.1571	0	254257
													29.2016	0	285949
													29.2462	0	217700
													29.2908	0	215703
													29.3353	0	218549
													29.3799	0	288070
													29.4245	0	209310
													29.469	0	226146
													29.5136	0	183267
													29.5582	0	226521
													29.6028	0	300083
													29.6473	0	236911
													29.6919	0	251280
													29.7365	0	210465
													29.781	0	266060
													29.8256	0	140270
													29.8702	0	190075
													29.9148	0	159514
													29.9593	0	190275
													30.0039	0	223712
													30.0485	0	273910
													30.093	0	263962
													30.1376	0	265308
													30.1822	0	309507
													30.2267	0	206243
													30.2713	0	301501
													30.3159	0	235402
													30.3605	0	194065
													30.405	0	220196
													30.4496	0	253030
													30.4942	0	264628
													30.5387	0	282132
													30.5833	0	229366
													30.6279	0	174497
													30.6725	0	213632
													30.717	0	214769
													30.7616	0	188860
													30.8062	0	274605
													30.8507	0	217141
													30.8953	0	232386
													30.9399	0	260070
													30.9844	0	200019
													31.029	0	169605
													31.0736	0	179049
													31.1181	0	231459
													31.1627	0	242740
													31.2073	0	200049
													31.2519	0	226188
													31.2964	0	222829
													31.341	0	244126
													31.3856	0	281496
													31.4301	0	172098
													31.4747	0	207877
													31.5193	0	147726
													31.5638	0	191475
													31.6084	0	204703
													31.653	0	192426
													31.6976	0	307320
													31.7421	0	204733
													31.7867	0	186296
													31.8313	0	169014
													31.8758	0	195129
													31.9204	0	195749
													31.965	0	173366
													32.0096	0	270078
													32.0541	0	232771
													32.0987	0	153758
													32.1433	0	195933
													32.1878	0	168280
													32.2324	0	198403
													32.277	0	218001
													32.3216	0	312709
													32.3661	0	223122
													32.4107	0	225469
													32.4553	0	199212
													32.4998	0	216966
													32.5444	0	174027
													32.589	0	175766
													32.6335	0	187817
													32.6781	0	197244
													32.7227	0	185894
													32.7672	0	210452
													32.8118	0	171872
													32.8564	0	156691
													32.901	0	189989
													32.9455	0	207048
													32.9901	0	155077
													33.0347	0	192866
													33.0793	0	183761
													33.1238	0	195671
													33.1684	0	181195
													33.213	0	192375
													33.2575	0	246054
													33.3021	0	222769
													33.3467	0	234708
													33.3912	0	214218
													33.4358	0	184203
													33.4804	0	231222
													33.5249	0	267200
													33.5695	0	141233
													33.6141	0	202410
													33.6587	0	228585
													33.7032	0	279713
													33.7478	0	207297
													33.7924	0	295427
													33.8369	0	220149
													33.8815	0	207457
													33.9261	0	158568
													33.9706	0	167725
													34.0152	0	169255
													34.0598	0	191888
													34.1044	0	167473
													34.1489	0	188941
													34.1935	0	197050
													34.2381	0	210578
													34.2826	0	193570
													34.3272	0	176595
													34.3718	0	196888
													34.4164	0	202855
													34.4609	0	133342
													34.5055	0	157641
													34.5501	0	185601
													34.5946	0	202876
													34.6392	0	169724
													34.6838	0	194430
													34.7283	0	183660
													34.7729	0	211984
													34.8175	0	201830
													34.8621	0	172012
													34.9066	0	198521
													34.9512	0	140642
													34.9958	0	154565
													35.0403	0	167988
													35.0849	0	205460
													35.1295	0	182659
													35.1741	0	193792
													35.2186	0	147886
													35.2632	0	165365
													35.3078	0	176848
													35.3523	0	220240
													35.3969	0	227860
													35.4415	0	165125
													35.486	0	148408
													35.5306	0	162749
													35.5752	0	176615
													35.6198	0	195753
													35.6643	0	211623
													35.7089	0	175422
													35.7535	0	188568
													35.798	0	203180
													35.8426	0	189335
													35.8872	0	192968
													35.9318	0	152999
													35.9763	0	113022
													36.0209	0	184631
													36.0655	0	171502
													36.11	0	193708
													36.1546	0	184756
													36.1992	0	227246
													36.2437	0	256381
													36.2883	0	250112
													36.3329	0	275708
													36.3775	0	160551
													36.422	0	225747
													36.4666	0	157961
													36.5112	0	155272
													36.5557	0	211994
													36.6003	0	216807
													36.6449	0	206467
													36.6894	0	224219
													36.734	0	189810
													36.7786	0	157382
													36.8232	0	218581
													36.8677	0	193222
													36.9123	0	154338
													36.9569	0	214024
													37.0014	0	222061
													37.046	0	225188
													37.0906	0	221588
													37.1352	0	179162
													37.1797	0	160482
													37.2243	0	124751
													37.2689	0	157447
													37.3134	0	142283
													37.358	0	210568
													37.4026	0	241610
													37.4471	0	267834
													37.4917	0	207949
													37.5363	0	186330
													37.5808	0	152803
													37.6254	0	236060
													37.67	0	268766
													37.7146	0	253045
													37.7591	0	306583
													37.8037	0	246781
													37.8483	0	368272
													37.8928	0	2410425
													37.9374	0	2.32502e+06
													37.982	0	2.36763e+06
													38.0266	0	2.19901e+06
													38.0711	0	2130217
													38.1157	0	2403504
													38.1603	0	2393715
													38.2048	0	2.15811e+06
													38.2494	0	2.46486e+06
													38.294	0	2.40627e+06
													38.3385	0	2.27216e+06
													38.3831	0	2282878
													38.4277	0	2159599
													38.4723	0	2226794
													38.5168	0	2.27029e+06
													38.5614	0	2110351
													38.606	0	1.53913e+06
													38.6505	0	516032
													38.6951	0	496671
													38.7397	0	480231
													38.7843	0	459666
													38.8288	0	435620
													38.8734	0	467424
													38.918	0	434079
													38.9625	0	432043
													39.0071	0	399912
													39.0517	0	467500
													39.0962	0	423423
													39.1408	0	482411
													39.1854	0	470876
													39.23	0	393735
													39.2745	0	433522
													39.3191	0	446605
													39.3637	0	406722
													39.4082	0	438649
													39.4528	0	463419
													39.4974	0	431374
													39.5419	0	432604
													39.5865	0	441158
													39.6311	0	402745
													39.6757	0	452843
													39.7202	0	468594
													39.7648	0	422525
													39.8094	0	430616
													39.8539	0	469729
													39.8985	0	422419
													39.9431	0	476348
													39.9877	0	413681
													40.0322	0	426752
													40.0768	0	467883
													40.1214	0	463018
													40.1659	0	454178
													40.2105	0	519935
													40.2551	0	416284
													40.2996	0	462548
													40.3442	0	425397
													40.3888	0	398727
													40.4334	0	413121
													40.4779	0	446796
													40.5225	0	442194
													40.5671	0	476625
													40.6116	0	422506
													40.6562	0	423465
													40.7008	0	412911
													40.7454	0	388522
													40.7899	0	386801
													40.8345	0	405102
													40.8791	0	436302
													40.9236	0	377947
													40.9682	0	450028
													41.0128	0	441361
													41.0573	0	398050
													41.1019	0	459640
													41.1465	0	379558
													41.191	0	420855
													41.2356	0	406848
													41.2802	0	392965
													41.3248	0	468271
													41.3693	0	421916
													41.4139	0	443823
													41.4585	0	425446
													41.503	0	394215
													41.5476	0	399184
													41.5922	0	444886
													41.6368	0	375748
													41.6813	0	379698
													41.7259	0	372977
													41.7705	0	338359
													41.815	0	322455
													41.8596	0	461429
													41.9042	0	395662
													41.9487	0	438658
													41.9933	0	319985
													42.0379	0	397118
													42.0825	0	234972
													42.127	0	286654
													42.1716	0	342495
													42.2162	0	437341
													42.2607	0	417087
													42.3053	0	421781
													42.3499	0	417312
													42.3944	0	407639
													42.439	0	394153
													42.4836	0	367418
													42.5282	0	393559
													42.5727	0	376126
													42.6173	0	441143
													42.6619	0	357488
													42.7064	0	368831
													42.751	0	359027
													42.7956	0	360421
													42.8402	0	360866
													42.8847	0	363556
													42.9293	0	412692
													42.9739	0	428829
													43.0184	0	346725
													43.063	0	377533
													43.1076	0	419340
													43.1521	0	426707
													43.1967	0	391727
													43.2413	0	446687
													43.2859	0	351280
													43.3304	0	359374
													43.375	0	417094
													43.4196	0	386053
													43.4641	0	433810
													43.5087	0	447247
													43.5533	0	393767
													43.5979	0	401810
													43.6424	0	346688
													43.687	0	405440
													43.7316	0	395705
													43.7761	0	317670
													43.8207	0	330134
													43.8653	0	344346
													43.9098	0	308998
													43.9544	0	300439
													43.999	0	401721
													44.0436	0	370174
													44.0881	0	365428
													44.1327	0	335342
													44.1773	0	368695
													44.2218	0	389048
													44.2664	0	308951
													44.311	0	378453
													44.3556	0	374623
													44.4001	0	343782
													44.4447	0	359339
													44.4893	0	311818
													44.5338	0	418046
													44.5784	0	343744
													44.623	0	351221
													44.6675	0	333772
													44.7121	0	320939
													44.7567	0	365156
													44.8013	0	320281
													44.8458	0	350472
													44.8904	0	318368
													44.935	0	288687
													44.9795	0	319044
													45.0241	0	320577
													45.0687	0	331648
													45.1132	0	360600
													45.1578	0	415825
													45.2024	0	442876
													45.247	0	329005
													45.2915	0	339107
													45.3361	0	448173
													45.3807	0	390426
													45.4252	0	315375
													45.4698	0	372630
													45.5144	0	366805
													45.559	0	382586
													45.6035	0	302179
													45.6481	0	372696
													45.6927	0	409739
													45.7372	0	374826
													45.7818	0	367369
													45.8264	0	326499
													45.8709	0	345767
													45.9155	0	353640
													45.9601	0	367256
													46.0046	0	328785
													46.0492	0	311452
													46.0938	0	345437
													46.1384	0	387370
													46.1829	0	363792
													46.2275	0	318548
													46.2721	0	379092
													46.3166	0	384003
													46.3612	0	404475
													46.4058	0	373223
													46.4504	0	348066
													46.4949	0	313384
													46.5395	0	402668
													46.5841	0	374732
													46.6286	0	344996
													46.6732	0	289227
													46.7178	0	356572
													46.7623	0	353184
													46.8069	0	380792
													46.8515	0	298586
													46.8961	0	425003
													46.9406	0	371137
													46.9852	0	358199
													47.0298	0	387865
													47.0743	0	342369
													47.1189	0	382280
													47.1635	0	362134
													47.2081	0	333936
													47.2526	0	391666
													47.2972	0	361961
													47.3418	0	369960
													47.3863	0	399749
													47.4309	0	365713
													47.4755	0	411743
													47.52	0	419408
													47.5646	0	346602
													47.6092	0	294344
													47.6538	0	371183
													47.6983	0	399926
													47.7429	0	359901
													47.7875	0	338539
													47.832	0	396492
													47.8766	0	371047
													47.9212	0	424514
													47.9657	0	387500
													48.0103	0	394785
													48.0549	0	379096
													48.0995	0	376368
													48.144	0	323965
													48.1886	0	421899
													48.2332	0	445266
													48.2777	0	421177
													48.3223	0	441598
													48.3669	0	330246
													48.4115	0	388866
													48.456	0	331222
													48.5006	0	400416
													48.5452	0	443577
													48.5897	0	331136
													48.6343	0	308616
													48.6789	0	332428
													48.7234	0	390800
													48.768	0	373781
													48.8126	0	363508
													48.8571	0	346897
													48.9017	0	333886
													48.9463	0	306163
													48.9909	0	378286
													49.0354	0	344636
													49.08	0	385403
													49.1246	0	345900
													49.1692	0	397167
													49.2137	0	397134
													49.2583	0	372042
													49.3029	0	344506
													49.3474	0	359310
													49.392	0	378999
													49.4366	0	324479
													49.4811	0	392062
													49.5257	0	413531
													49.5703	0	422356
													49.6148	0	407343
													49.6594	0	412918
													49.704	0	374766
													49.7486	0	379555
													49.7931	0	430729
													49.8377	0	348097
													49.8823	0	332078
													49.9268	0	390073
													49.9714	0	379629
													50.016	0	390722
													50.0606	0	419289
													50.1051	0	456271
													50.1497	0	345241
													50.1943	0	355062
													50.2388	0	388398
													50.2834	0	410576
													50.328	0	412297
													50.3725	0	422500
													50.4171	0	447000
													50.4617	0	411331
													50.5063	0	434502
													50.5508	0	376270
													50.5954	0	471242
													50.64	0	352060
													50.6845	0	412444
													50.7291	0	339153
													50.7737	0	398628
													50.8182	0	378490
													50.8628	0	296952
													50.9074	0	410752
													50.952	0	349988
													50.9965	0	355615
													51.0411	0	311442
													51.0857	0	329506
													51.1302	0	465213
													51.1748	0	319522
													51.2194	0	325834
													51.264	0	426932
													51.3085	0	359396
													51.3531	0	374430
													51.3977	0	425443
													51.4422	0	372278
													51.4868	0	361511
													51.5314	0	440752
													51.5759	0	452311
													51.6205	0	364243
													51.6651	0	485742
													51.7097	0	435384
													51.7542	0	382252
													51.7988	0	386894
													51.8434	0	356614
													51.8879	0	418173
													51.9325	0	425958
													51.9771	0	436953
													52.0217	0	373475
													52.0662	0	362168
													52.1108	0	384207
													52.1554	0	445014
													52.1999	0	397696
													52.2445	0	396084
													52.2891	0	343604
													52.3336	0	466819
													52.3782	0	368903
													52.4228	0	413532
													52.4674	0	349898
													52.5119	0	414615
													52.5565	0	423214
													52.6011	0	417370
													52.6456	0	457003
													52.6902	0	417403
													52.7348	0	369275
													52.7794	0	536597
													52.8239	0	391293
													52.8685	0	403980
													52.9131	0	404014
													52.9576	0	407847
													53.0022	0	415521
													53.0468	0	340618
													53.0913	0	458185
													53.1359	0	439308
													53.1805	0	420126
													53.2251	0	415279
													53.2696	0	378079
													53.3142	0	422628
													53.3588	0	381749
													53.4033	0	439949
													53.4479	0	379827
													53.4925	0	430416
													53.537	0	423923
													53.5816	0	332230
													53.6262	0	397144
													53.6708	0	460886
													53.7153	0	404627
													53.7599	0	436014
													53.8045	0	405698
													53.849	0	372169
													53.8936	0	429330
													53.9382	0	441864
													53.9828	0	430163
													54.0273	0	391400
													54.0719	0	468320
													54.1165	0	380251
													54.161	0	419922
													54.2056	0	370475
													54.2502	0	506333
													54.2947	0	525539
													54.3393	0	352992
													54.3839	0	378302
													54.4284	0	414788
													54.473	0	452606
													54.5176	0	427248
													54.5622	0	437794
													54.6067	0	413785
													54.6513	0	363646
													54.6959	0	412011
													54.7404	0	425470
													54.785	0	438636
													54.8296	0	432094
													54.8742	0	443386
													54.9187	0	468472
													54.9633	0	458669
													55.0079	0	464418
													55.0524	0	424748
													55.097	0	398497
													55.1416	0	359867
													55.1861	0	446294
													55.2307	0	443623
													55.2753	0	385831
													55.3199	0	502650
													55.3644	0	543815
													55.409	0	338955
													55.4536	0	356566
													55.4981	0	203560
													55.5427	0	407016
													55.5873	0	459094
													55.6319	0	376815
													55.6764	0	404950
													55.721	0	409256
													55.7656	0	513313
													55.8101	0	478541
													55.8547	0	381330
													55.8993	0	387260
													55.9438	0	451726
													55.9884	0	425022
													56.033	0	468479
													56.0776	0	560890
													56.1221	0	423510
													56.1667	0	410137
													56.2113	0	474276
													56.2558	0	419921
													56.3004	0	469905
													56.345	0	445739
													56.3895	0	430132
													56.4341	0	423009
													56.4787	0	415619
													56.5233	0	409877
													56.5678	0	343545
													56.6124	0	422394
													56.657	0	378718
													56.7015	0	335148
													56.7461	0	467262
													56.7907	0	441336
													56.8353	0	409804
													56.8798	0	505181
													56.9244	0	384331
													56.969	0	497170
													57.0135	0	408906
													57.0581	0	397450
													57.1027	0	399184
													57.1472	0	378615
													57.1918	0	371993
													57.2364	0	414774
													57.281	0	355985
													57.3255	0	426089
													57.3701	0	453874
													57.4147	0	463426
													57.4592	0	385638
													57.5038	0	516573
													57.5484	0	389764
													57.593	0	583501
													57.6375	0	486686
													57.6821	0	503666
													57.7267	0	531154
													57.7712	0	522930
													57.8158	0	385191
													57.8604	0	400829
													57.9049	0	464997
													57.9495	0	429798
													57.9941	0	348449
													58.0386	0	417322
													58.0832	0	469065
													58.1278	0	369245
													58.1724	0	411059
													58.2169	0	473038
													58.2615	0	532620
													58.3061	0	439538
													58.3507	0	510597
													58.3952	0	485397
													58.4398	0	600854
													58.4844	0	482381
													58.5289	0	417220
													58.5735	0	498118
													58.6181	0	495136
													58.6626	0	464291
													58.7072	0	455655
													58.7518	0	447491
													58.7963	0	500377
													58.8409	0	494007
													58.8855	0	489812
													58.9301	0	524661
													58.9746	0	444894
													59.0192	0	516751
													59.0638	0	402151
													59.1083	0	491767
													59.1529	0	364210
													59.1975	0	430956
													59.242	0	376724
													59.2866	0	440858
													59.3312	0	519253
													59.3758	0	437782
													59.4203	0	465749
													59.4649	0	392858
													59.5095	0	387773
													59.554	0	576391
													59.5986	0	547066
													59.6432	0	409015
													59.6878	0	506504
													59.7323	0	446683
													59.7769	0	466656
													59.8215	0	476335
													59.866	0	406480
													59.9106	0	421823
													59.9552	0	438810
													59.9997	0	461662
													60.0443	0	549711
													60.0889	0	383826
													60.1335	0	362777
													60.178	0	398101
													60.2226	0	378869
													60.2672	0	515148
													60.3117	0	486747
													60.3563	0	506142
													60.4009	0	431506
													60.4455	0	545300
													60.49	0	485296
													60.5346	0	425643
													60.5792	0	471976
													60.6237	0	513370
													60.6683	0	428867
													60.7129	0	444629
													60.7574	0	505765
													60.802	0	487981
													60.8466	0	563856
													60.8912	0	485381
													60.9357	0	579767
													60.9803	0	432448
													61.0249	0	346068
													61.0694	0	354156
													61.114	0	519613
													61.1586	0	479204
													61.2032	0	490160
													61.2477	0	494210
													61.2923	0	463610
													61.3369	0	457310
													61.3814	0	488998
													61.426	0	409640
													61.4706	0	492139
													61.5151	0	427178
													61.5597	0	461006
													61.6043	0	481895
													61.6489	0	472911
													61.6934	0	515247
													61.738	0	447254
													61.7826	0	478715
													61.8271	0	344810
													61.8717	0	514373
													61.9163	0	447984
													61.9608	0	384894
													62.0054	0	482273
													62.05	0	450552
													62.0946	0	356111
													62.1391	0	458117
													62.1837	0	546136
													62.2283	0	528383
													62.2728	0	398150
													62.3174	0	512225
													62.362	0	467811
													62.4066	0	473517
													62.4511	0	503879
													62.4957	0	548576
													62.5403	0	510580
													62.5848	0	449959
													62.6294	0	611770
													62.674	0	454190
													62.7185	0	491861
													62.7631	0	381251
													62.8077	0	470163
													62.8522	0	448664
													62.8968	0	495460
													62.9414	0	581631
													62.986	0	633896
													63.0305	0	334015
													63.0751	0	498463
													63.1197	0	551615
													63.1643	0	489242
													63.2088	0	636208
													63.2534	0	476965
													63.298	0	494687
													63.3425	0	558106
													63.3871	0	490674
													63.4317	0	558232
													63.4762	0	578333
													63.5208	0	462191
													63.5654	0	498204
													63.6099	0	520730
													63.6545	0	634320
													63.6991	0	421246
													63.7437	0	374719
													63.7882	0	380806
													63.8328	0	409448
													63.8774	0	437241
													63.9219	0	524811
													63.9665	0	425166
													64.0111	0	535377
													64.0556	0	659730
													64.1002	0	440767
													64.1448	0	445357
													64.1894	0	597448
													64.2339	0	585893
													64.2785	0	478939
													64.3231	0	445737
													64.3676	0	624860
													64.4122	0	374657
													64.4568	0	415783
													64.5014	0	538233
													64.5459	0	379511
													64.5905	0	641468
													64.6351	0	487247
													64.6796	0	637016
													64.7242	0	599217
													64.7688	0	590676
													64.8133	0	471826
													64.8579	0	495305
													64.9025	0	388494
													64.9471	0	518806
													64.9916	0	445770
													65.0362	0	509983
													65.0808	0	355977
													65.1253	0	445558
													65.1699	0	493608
													65.2145	0	472062
													65.2591	0	405988
													65.3036	0	463486
													65.3482	0	500235
													65.3928	0	496135
													65.4373	0	564292
													65.4819	0	506436
													65.5265	0	505415
													65.571	0	482465
													65.6156	0	468895
													65.6602	0	463507
													65.7048	0	552561
													65.7493	0	580916
													65.7939	0	538325
													65.8385	0	491643
													65.883	0	577819
													65.9276	0	503605
													65.9722	0	512841
													66.0168	0	583327
													66.0613	0	533279
													66.1059	0	517203
													66.1505	0	492295
													66.195	0	503988
													66.2396	0	468053
													66.2842	0	517473
													66.3287	0	587801
													66.3733	0	484134
													66.4179	0	471864
													66.4625	0	547752
													66.507	0	438075
													66.5516	0	635602
													66.5962	0	472855
													66.6407	0	492186
													66.6853	0	493289
													66.7299	0	520001
													66.7744	0	488219
													66.819	0	473664
													66.8636	0	621910
													66.9082	0	464430
													66.9527	0	437335
													66.9973	0	472016
													67.0419	0	476581
													67.0864	0	544517
													67.131	0	580832
													67.1756	0	449093
													67.2202	0	526125
													67.2647	0	540633
													67.3093	0	465038
													67.3539	0	385755
													67.3984	0	446133
													67.443	0	514175
													67.4876	0	519261
													67.5321	0	569698
													67.5767	0	490779
													67.6213	0	555416
													67.6659	0	633018
													67.7104	0	300154
													67.755	0	448485
													67.7996	0	608550
													67.8441	0	495882
													67.8887	0	489493
													67.9333	0	555911
													67.9778	0	537203
													68.0224	0	542523
													68.067	0	449706
													68.1115	0	425865
													68.1561	0	352375
													68.2007	0	444796
													68.2453	0	517155
													68.2898	0	486430
													68.3344	0	596664
													68.379	0	508212
													68.4236	0	549791
													68.4681	0	633040
													68.5127	0	630039
													68.5573	0	382414
													68.6018	0	471290
													68.6464	0	530848
													68.691	0	531636
													68.7355	0	453559
													68.7801	0	583975
													68.8247	0	605319
													68.8692	0	622096
													68.9138	0	585149
													68.9584	0	640140
													69.003	0	574110
													69.0475	0	637051
													69.0921	0	596968
													69.1367	0	421821
													69.1812	0	532551
													69.2258	0	454638
													69.2704	0	436110
													69.3149	0	497856
													69.3595	0	652747
													69.4041	0	594447
													69.4487	0	451897
													69.4932	0	565321
													69.5378	0	569254
													69.5824	0	468594
													69.6269	0	401349
													69.6715	0	475457
													69.7161	0	535278
													69.7607	0	458123
													69.8052	0	471637
													69.8498	0	510249
													69.8944	0	481412
													69.9389	0	571326
													69.9835	0	462066
													70.0281	0	508454
													70.0726	0	548230
													70.1172	0	535078
													70.1618	0	558418
													70.2064	0	464077
													70.2509	0	539809
													70.2955	0	541897
													70.3401	0	540040
													70.3846	0	464258
													70.4292	0	482610
													70.4738	0	546539
													70.5184	0	617984
													70.5629	0	371707
													70.6075	0	480974
													70.6521	0	605859
													70.6966	0	525444
													70.7412	0	553031
													70.7858	0	574246
													70.8303	0	508938
													70.8749	0	533094
													70.9195	0	644314
													70.9641	0	500770
													71.0086	0	533210
													71.0532	0	498844
													71.0978	0	603870
													71.1423	0	492102
													71.1869	0	542052
													71.2315	0	486308
													71.276	0	494593
													71.3206	0	484490
													71.3652	0	524840
													71.4098	0	543085
													71.4543	0	412622
													71.4989	0	432602
													71.5435	0	399679
													71.588	0	577701
													71.6326	0	541143
													71.6772	0	515502
													71.7218	0	514149
													71.7663	0	546243
													71.8109	0	474447
													71.8555	0	536390
													71.9	0	430894
													71.9446	0	441113
													71.9892	0	618361
													72.0337	0	583230
													72.0783	0	345426
													72.1229	0	530803
													72.1675	0	519110
													72.212	0	507074
													72.2566	0	657734
													72.3012	0	495314
													72.3457	0	556474
													72.3903	0	485208
													72.4349	0	583465
													72.4794	0	499864
													72.524	0	478396
													72.5686	0	616389
													72.6132	0	418630
													72.6577	0	581501
													72.7023	0	485332
													72.7469	0	504004
													72.7914	0	523267
													72.836	0	558704
													72.8806	0	540124
													72.9252	0	515294
													72.9697	0	523167
													73.0143	0	446078
													73.0589	0	503414
													73.1034	0	564229
													73.148	0	378083
													73.1926	0	431556
													73.2371	0	430592
													73.2817	0	498408
													73.3263	0	592420
													73.3709	0	573031
													73.4154	0	569842
													73.46	0	591796
													73.5046	0	530272
													73.5491	0	520067
													73.5937	0	631568
													73.6383	0	345046
													73.6829	0	550552
													73.7274	0	589985
													73.772	0	497500
													73.8166	0	548174
													73.8611	0	522096
													73.9057	0	546212
													73.9503	0	539576
													73.9948	0	579880
													74.0394	0	521786
													74.084	0	477429
													74.1286	0	617020
													74.1731	0	548151
													74.2177	0	472830
													74.2623	0	537961
													74.3068	0	584202
													74.3514	0	473808
													74.396	0	596005
													74.4406	0	569389
													74.4851	0	543072
													74.5297	0	542701
													74.5743	0	480754
													74.6188	0	500364
													74.6634	0	472127
													74.708	0	614005
													74.7525	0	602792
													74.7971	0	479157
													74.8417	0	510194
													74.8863	0	579698
													74.9308	0	636122
													74.9754	0	451544
													75.02	0	518242
													75.0645	0	449116
													75.1091	0	470502
													75.1537	0	391443
													75.1983	0	458908
													75.2428	0	487857
													75.2874	0	600707
													75.332	0	608792
													75.3765	0	530857
													75.4211	0	538321
													75.4657	0	494693
													75.5102	0	582537
													75.5548	0	576333
													75.5994	0	544730
													75.644	0	658254
													75.6885	0	474299
													75.7331	0	546460
													75.7777	0	562285
													75.8222	0	538419
													75.8668	0	432726
													75.9114	0	521288
													75.9559	0	480960
													76.0005	0	535532
													76.0451	0	491182
													76.0897	0	547221
													76.1342	0	500776
													76.1788	0	560134
													76.2234	0	509232
													76.2679	0	535446
													76.3125	0	579782
													76.3571	0	325350
													76.4017	0	492070
													76.4462	0	426564
													76.4908	0	418108
													76.5354	0	609557
													76.5799	0	604008
													76.6245	0	530151
													76.6691	0	614782
													76.7136	0	513513
													76.7582	0	624095
													76.8028	0	460846
													76.8474	0	501940
													76.8919	0	570623
													76.9365	0	593110
													76.9811	0	578159
													77.0256	0	637313
													77.0702	0	541754
													77.1148	0	497792
													77.1593	0	598882
													77.2039	0	442290
													77.2485	0	496627
													77.293	0	462840
													77.3376	0	519327
													77.3822	0	584329
													77.4268	0	573664
													77.4713	0	520125
													77.5159	0	502389
													77.5605	0	517452
													77.6051	0	536901
													77.6496	0	527277
													77.6942	0	561338
													77.7388	0	605098
													77.7833	0	502999
													77.8279	0	531288
													77.8725	0	576125
													77.917	0	517493
													77.9616	0	509503
													78.0062	0	464141
													78.0507	0	661311
													78.0953	0	523414
													78.1399	0	509274
													78.1845	0	560371
													78.229	0	596720
													78.2736	0	602324
													78.3182	0	605299
													78.3627	0	580200
													78.4073	0	459979
													78.4519	0	599604
													78.4964	0	551152
													78.541	0	674661
													78.5856	0	466270
													78.6302	0	532778
													78.6747	0	596499
													78.7193	0	526746
													78.7639	0	585505
													78.8084	0	582608
													78.853	0	479077
													78.8976	0	496917
													78.9422	0	597494
													78.9867	0	497765
													79.0313	0	528380
													79.0759	0	513600
													79.1204	0	521468
													79.165	0	595176
													79.2096	0	589769
													79.2541	0	540290
													79.2987	0	590408
													79.3433	0	497083
													79.3879	0	532514
													79.4324	0	565103
													79.477	0	620124
													79.5216	0	560571
													79.5661	0	497812
													79.6107	0	576775
													79.6553	0	559562
													79.6998	0	504715
													79.7444	0	686940
													79.789	0	370416
													79.8336	0	502741
													79.8781	0	596950
													79.9227	0	589302
													79.9673	0	433819
													80.0118	0	621890
													80.0564	0	556092
													80.101	0	571279
													80.1456	0	642629
													80.1901	0	552451
													80.2347	0	535576
													80.2793	0	579896
													80.3238	0	550299
													80.3684	0	528944
													80.413	0	544461
													80.4575	0	586148
													80.5021	0	576659
													80.5467	0	573988
													80.5913	0	604770
													80.6358	0	530310
													80.6804	0	545433
													80.725	0	645099
													80.7695	0	578145
													80.8141	0	549318
													80.8587	0	551892
													80.9032	0	606138
													80.9478	0	525689
													80.9924	0	602357
													81.037	0	554673
													81.0815	0	545832
													81.1261	0	569976
													81.1707	0	469384
													81.2152	0	395682
													81.2598	0	421694
													81.3044	0	471584
													81.349	0	559128
													81.3935	0	667199
													81.4381	0	569528
													81.4827	0	536370
													81.5272	0	541853
													81.5718	0	549071
													81.6164	0	569274
													81.6609	0	554065
													81.7055	0	552564
													81.7501	0	582935
													81.7947	0	505697
													81.8392	0	564214
													81.8838	0	577805
													81.9284	0	515273
													81.9729	0	535794
													82.0175	0	565421
													82.0621	0	474786
													82.1067	0	473601
													82.1512	0	609872
													82.1958	0	528319
													82.2404	0	535219
													82.2849	0	660263
													82.3295	0	464867
													82.3741	0	537630
													82.4186	0	728013
													82.4632	0	521672
													82.5078	0	630052
													82.5524	0	645052
													82.5969	0	499338
													82.6415	0	622286
													82.6861	0	515089
													82.7306	0	615079
													82.7752	0	481393
													82.8198	0	514168
													82.8644	0	445798
													82.9089	0	455372
													82.9535	0	522336
													82.9981	0	472470
													83.0426	0	560559
													83.0872	0	442089
													83.1318	0	571464
													83.1763	0	581830
													83.2209	0	529861
													83.2655	0	598961
													83.3101	0	636339
													83.3546	0	603664
													83.3992	0	599814
													83.4438	0	543320
													83.4883	0	593101
													83.5329	0	621390
													83.5775	0	604999
													83.6221	0	548957
													83.6666	0	632059
													83.7112	0	556598
													83.7558	0	445305
													83.8003	0	538959
													83.8449	0	476753
													83.8895	0	487870
													83.934	0	539171
													83.9786	0	654392
													84.0232	0	570222
													84.0678	0	603442
													84.1123	0	544472
													84.1569	0	584303
													84.2015	0	557887
													84.246	0	506574
													84.2906	0	640636
													84.3352	0	570662
													84.3797	0	552565
													84.4243	0	567082
													84.4689	0	576741
													84.5135	0	476232
													84.558	0	594339
													84.6026	0	556146
													84.6472	0	546062
													84.6917	0	536700
													84.7363	0	533623
													84.7809	0	600659
													84.8255	0	477368
													84.87	0	557149
													84.9146	0	650396
													84.9592	0	512660
													85.0037	0	579570
													85.0483	0	501529
													85.0929	0	597487
													85.1374	0	477011
													85.182	0	561690
													85.2266	0	529872
													85.2712	0	624249
													85.3157	0	505214
													85.3603	0	539145
													85.4049	0	607065
													85.4494	0	490946
													85.494	0	577913
													85.5386	0	501282
													85.5831	0	489842
													85.6277	0	534589
													85.6723	0	568752
													85.7168	0	555938
													85.7614	0	660690
													85.806	0	492660
													85.8506	0	593534
													85.8951	0	618181
													85.9397	0	536347
													85.9843	0	512028
													86.0289	0	563115
													86.0734	0	585059
													86.118	0	497127
													86.1626	0	534495
													86.2071	0	566330
													86.2517	0	576280
													86.2963	0	555413
													86.3408	0	587909
													86.3854	0	651630
													86.43	0	471268
													86.4745	0	582545
													86.5191	0	557981
													86.5637	0	650000
													86.6083	0	503684
													86.6528	0	654194
													86.6974	0	550526
													86.742	0	505186
													86.7865	0	545390
													86.8311	0	581295
													86.8757	0	533905
													86.9202	0	543507
													86.9648	0	590050
													87.0094	0	535030
													87.054	0	660210
													87.0985	0	534747
													87.1431	0	529289
													87.1877	0	549498
													87.2322	0	525103
													87.2768	0	504431
													87.3214	0	579164
													87.366	0	533833
													87.4105	0	572650
													87.4551	0	639426
													87.4997	0	438817
													87.5442	0	596260
													87.5888	0	505380
													87.6334	0	576653
													87.6779	0	441586
													87.7225	0	509165
													87.7671	0	645843
													87.8117	0	541064
													87.8562	0	633304
													87.9008	0	525827
													87.9454	0	510197
													87.9899	0	515129
													88.0345	0	575957
													88.0791	0	459566
													88.1236	0	669313
													88.1682	0	565783
													88.2128	0	516180
													88.2574	0	581913
													88.3019	0	601007
													88.3465	0	565245
													88.3911	0	562977
													88.4356	0	515560
													88.4802	0	623363
													88.5248	0	530678
													88.5694	0	502301
													88.6139	0	607953
													88.6585	0	598914
													88.7031	0	539197
													88.7476	0	552391
													88.7922	0	587387
													88.8368	0	547423
													88.8813	0	576331
													88.9259	0	525174
[truncated: 14,003 more rows]

## Sheet: Fig. 4
	Fig. 4
	Intensity over time profile for all identified metabolites, normalized to their own maximum
	Each entry is the mean of 100 scans, timestamp is the beginning of the interval
	Time [min]	4.37593	48.9463	53.4033	57.8604	62.3174	66.7744	71.2315	75.6885	80.1456	84.6026	89.0596	93.5167	97.9737	102.431	106.888	111.345	115.802	120.259	124.716	129.173	133.63	138.087	142.544	147.001	151.458	155.915	160.372	164.829	169.286	173.743	178.2	182.657	187.115	191.572	196.029	200.486	204.943	209.4	213.857	218.314	222.771	227.228	231.685	236.142	240.599	245.056	249.513	253.97
	C10H10N6	0.1327	1	0.94844	0.94748	0.93798	0.95895	0.95613	0.93006	0.89342	0.84727	0.86531	0.82778	0.79876	0.83466	0.78582	0.75246	0.73293	0.69685	0.63571	0.64361	0.59322	0.59091	0.60681	0.61146	0.622	0.36374	0.11133	0.03116	0.04383	0.01892	0.02026	0.021	0.02646	0.0025	0.01542	0.00589	0.01848	0.01316	0.01549	0.02202	0.01923	0.01143	0.02484	0.00484	0.00608	0.04589	0	0.00211
	C10H10O3	0.00128	0	0	0	0	0	0.01469	0	0	0	0	0	0	0	0	0.01035	0	0	0.03055	0.01701	0.04743	0.04301	0.04682	0.0237	0.0322	0.315	0.74626	0.8977	0.93441	0.91852	0.89351	0.86792	0.81322	0.94206	0.97534	0.96437	0.90688	1	0.94495	0.84005	0.87274	0.69605	0.70177	0.81968	0.87117	0.74019	0.96403	0.92864
	C10H11N2O2	0.08802	0.04559	0.06455	0.04758	0.07177	0.08097	0.06166	0.06579	0.11231	0.11911	0.08274	0.1205	0.15075	0.1085	0.12834	0.14031	0.18586	0.20956	0.22836	0.18879	0.24104	0.26633	0.24799	0.26421	0.22717	0.10251	0.04711	0.03672	0.03039	0.017	0.03673	0.03693	0.02674	0.02004	0.02491	0.01609	0.04578	0.03321	0.04124	0.07575	0.04268	0.11524	0.11724	0.05414	0.04846	0.1848	0.04606	0.03529
	C10H12NS	0	0	0	0	0	0	0	0	0	0	0	0.00115	0.000563224	0.00397	0.00378	0.00799	0.00769	0.0097	0.01805	0.01549	0.03146	0.04366	0.05206	0.05275	0.07239	0.05028	0.0379	0.02928	0.03917	0.04651	0.04662	0.05515	0.05821	0.04996	0.05263	0.057	0.0625	0.06576	0.07048	0.08343	0.08156	0.09627	0.10778	0.09152	0.09481	0.1273	0.08888	0.09124
	C10H12O2	0.11931	1	0.75116	0.66822	0.6248	0.56469	0.51695	0.47863	0.41661	0.36264	0.32667	0.34376	0.32727	0.3093	0.29943	0.30749	0.3045	0.30153	0.31424	0.28641	0.29976	0.26711	0.26521	0.24821	0.23679	0.28693	0.35457	0.35489	0.33432	0.31745	0.32403	0.30865	0.29627	0.29509	0.28709	0.2811	0.28146	0.27829	0.27303	0.2622	0.2623	0.2424	0.23631	0.23802	0.24013	0.22323	0.23372	0.22939
	C10H12O3	0	0	0	0	0	0	0	0	0	0	0	0	0	0	0	0	0	0	0	0	0	0	0	0	0	0.07153	0.38784	0.73884	0.88642	0.84039	0.76406	0.7713	0.69713	0.96834	1	0.8347	0.68158	0.88259	0.8575	0.71483	0.70399	0.3791	0.26681	0.66886	0.55236	0.51792	0.75789	0.82702
	C10H14	0.10665	0.12914	0.1291	0.13071	0.12983	0.12975	0.1343	0.13075	0.12756	0.127	0.12145	0.12234	0.12139	0.11947	0.11707	0.11746	0.11722	0.11844	0.13018	0.12352	0.1289	0.12834	0.13175	0.12912	0.12615	0.1501	0.17109	0.17618	0.1812	0.17656	0.17238	0.16748	0.16689	0.16692	0.16931	0.16907	0.17018	0.16999	0.16853	0.16663	0.16814	0.16719	0.16677	0.16688	0.16934	0.1646	0.1697	0.17056
	C10H16	0.15401	0.25462	0.25182	0.25338	0.25228	0.24298	0.25961	0.24296	0.23638	0.23444	0.22334	0.22959	0.22486	0.21968	0.21795	0.21468	0.21789	0.2241	0.24417	0.235	0.25179	0.24598	0.26291	0.25082	0.24189	0.289	0.35089	0.36799	0.37198	0.35739	0.34281	0.35587	0.35982	0.37653	0.38584	0.37965	0.38304	0.38407	0.38401	0.3826	0.39164	0.38209	0.37649	0.38724	0.39103	0.37652	0.40041	0.39852
	C10H16N2	0	0.27421	0.32785	0.38397	0.46658	0.516	0.5841	0.53908	0.56531	0.54184	0.45705	0.5266	0.54606	0.49729	0.51433	0.43842	0.58138	0.53913	0.6079	0.59356	0.60073	0.61338	0.71969	0.71377	0.64139	0.76956	0.91732	0.98423	1	0.92392	0.78035	0.86898	0.88494	0.90618	0.90879	0.92052	0.93671	0.90413	0.89251	0.90537	0.90266	0.87228	0.84887	0.8265	0.83519	0.82003	0.83824	0.85696
	C10H16O	0.28619	0.31263	0.32209	0.33388	0.33847	0.33319	0.34548	0.34498	0.34419	0.34756	0.33627	0.33919	0.33659	0.33124	0.33062	0.329	0.33509	0.33887	0.36321	0.3531	0.37498	0.37207	0.38449	0.37596	0.36923	0.42921	0.48692	0.50235	0.50697	0.49441	0.46798	0.45887	0.45815	0.46427	0.46959	0.47376	0.47576	0.47447	0.46745	0.46319	0.46704	0.46512	0.46425	0.46233	0.46709	0.45309	0.46392	0.46743
	C10H18N6	0.0014	0	0	0	0	0	0	0	0	0	0	0	0	0	0	0	0	0	0	0	0	0	0	0	0.00348	0	0	0	0	0	0	0	0	0	0	0	0	0	0	0	0	0	0	0	0	0	0	0
	C10H18OS	0.06732	0.20975	0.26735	0.30989	0.49165	0.34166	0.44628	0.42074	0.44106	0.50111	0.48819	0.49248	0.50898	0.50592	0.50037	0.47943	0.55409	0.58404	0.65389	0.59828	0.69506	0.66018	0.76613	0.65849	0.67704	0.76165	0.9896	0.99691	1	0.94577	0.93951	0.93894	0.92693	0.9532	0.94109	0.94049	0.93652	0.91257	0.9379	0.89109	0.8988	0.85743	0.86529	0.82946	0.86678	0.79315	0.82426	0.79951
	C10H20O2	0.00558	0.01141	0.01058	0.00984	0.00905	0.00855	0.00808	0.00782	0.00764	0.00768	0.00752	0.00764	0.00767	0.00752	0.0073	0.00736	0.00761	0.0076	0.00805	0.00781	0.00818	0.00807	0.00817	0.00801	0.00778	0.00876	0.00932	0.00933	0.00939	0.0093	0.00997	0.01011	0.01015	0.01034	0.01032	0.01046	0.01065	0.01096	0.01118	0.01133	0.01183	0.01188	0.01226	0.01279	0.01337	0.0137	0.01433	0.01495
	C10H22O3	0.00548	0.00203	0.00104	0.00181	0.000916405	0.000470968	0.00143	0.000920772	0.00132	0	0.00178	0.000531023	0.00103	0	0.000482649	0.000875309	0.000500383	0.000436323	0.000319375	0.000858059	0.00137	0.00213	0.00034945	0.000880978	0.00038091	0.00445	0.00401	0.00883	0.00723	0.00573	0.00645	0.00877	0.00892	0.00544	0.00701	0.00962	0.01171	0.011	0.01282	0.01354	0.01296	0.01185	0.01147	0.01524	0.01686	0.01727	0.01908	0.02145
	C10H9NO2	0.31607	0.39934	0.40482	0.43036	0.43059	0.43703	0.76484	0.91458	0.90104	0.85292	0.76722	0.71964	0.70566	0.70026	0.65414	0.61146	0.58448	0.55195	0.57267	0.58656	0.5935	0.57723	0.65473	0.70583	0.68928	0.77407	0.83176	0.94056	1	0.93866	0.62021	0.5504	0.53952	0.55762	0.57718	0.58937	0.60336	0.60588	0.60215	0.60229	0.62012	0.66505	0.65465	0.65312	0.6468	0.60907	0.62653	0.62973
	C11H12N6	0.01893	0.92517	0.9657	0.96825	0.97606	1	0.98962	0.93149	0.87041	0.85429	0.84708	0.83298	0.81961	0.80346	0.79914	0.73968	0.72793	0.69077	0.61924	0.64798	0.57171	0.54682	0.57444	0.54811	0.55734	0.38057	0.20528	0.12698	0.1163	0.1045	0.0842	0.08398	0.07521	0.05155	0.03664	0.03136	0.04595	0.0293	0.03028	0.0542	0.02925	0.04555	0.04775	0.02089	0.01858	0.06735	0.00709	0.00762
	C11H12NS	0.07917	0.73375	0.83951	0.78638	0.68782	0.65717	0.61484	0.58037	0.60976	0.63989	0.7176	0.7586	0.77668	0.86722	0.91014	0.94553	0.9898	0.97	0.90979	1	0.87278	0.89694	0.88856	0.95304	0.94031	0.56055	0.28382	0.22522	0.20739	0.20644	0.20212	0.18743	0.18542	0.13844	0.09984	0.11109	0.09684	0.06656	0.05813	0.06524	0.03105	0.05783	0.05842	0.03075	0.03839	0.07846	0.02539	0.01765
	C11H12O2	0.04337	0	0.0121	0.01281	0.00651	0	0	0	0	0.00595	0	0.01425	0	0	0.0072	0	0	0	0.00466	0.02671	0.01958	0.01793	0.02314	0.02098	0.01114	0.38968	0.91259	1	0.97067	0.94211	0.92442	0.8534	0.85825	0.91628	0.92159	0.92022	0.89665	0.88195	0.85782	0.8681	0.8879	0.80848	0.8048	0.89833	0.8808	0.69908	0.86513	0.85073
	C11H12S	0.11591	0.08147	0.12225	0.12012	0.06366	0.0768	0.37569	0.74195	0.65393	0.45578	0.42527	0.24679	0.2059	0.31094	0.16049	0.15291	0.11474	0.08118	0.01962	0.09058	0.00803	0.02451	0.07623	0.1554	0.12681	0.39276	0.63641	0.86859	1	0.90467	0.49322	0.33943	0.32517	0.38689	0.45681	0.468	0.46368	0.48534	0.44525	0.46065	0.45357	0.50719	0.44592	0.50537	0.50436	0.47474	0.46104	0.45502
	C11H13NO2	0.00864	0	0.00571	0	0.00482	0	0	0	0	0	0	0	0.01597	0	0.00522	0	0	0	0.01216	0.00484	0.0044	0.01501	0	0.02345	0.00461	0.01872	0.10273	0.1861	0.21461	0.20919	0.1699	0.19178	0.17959	0.25881	0.26858	0.25832	0.2487	0.24207	0.21221	0.23663	0.2669	0.19474	0.18329	0.2468	0.18796	0.15526	0.17645	0.1837
	C11H16	0.03692	0.04091	0.04229	0.04258	0.04316	0.04197	0.04428	0.04407	0.04344	0.04285	0.04138	0.04179	0.04131	0.04075	0.04064	0.04046	0.04047	0.04107	0.04436	0.04279	0.0452	0.0444	0.04578	0.0451	0.04483	0.05086	0.05794	0.05987	0.06134	0.05949	0.06179	0.05854	0.05702	0.05654	0.0563	0.05611	0.05664	0.05621	0.05649	0.05638	0.05751	0.05736	0.05672	0.05807	0.05871	0.05754	0.06002	0.06067
	C11H18N2	0	0.17334	0.24176	0.35227	0.43809	0.43859	0.55783	0.44405	0.52687	0.47409	0.45927	0.52593	0.50032	0.49488	0.44981	0.50158	0.50639	0.55026	0.56993	0.5336	0.59328	0.68285	0.67361	0.67784	0.53453	0.73673	0.92177	0.97097	1	0.89396	0.81376	0.85255	0.83338	0.86163	0.91445	0.8852	0.86084	0.85538	0.82649	0.8348	0.84689	0.85421	0.80649	0.82068	0.79994	0.76291	0.75539	0.80916
	C11H18O11	0	0	0	0	0	0	0	0	0	0	0	0	0	0	0	0	0	0	0	0	0	0	0	0	0	0	0	0	0	0	0	0.00791	0.00402	0	0.00446	0.00383	0	0	0	0	0.00368	0	0.00877	0.02031	0.00697	0.00779	0.03022	0.02084
	C11H18O4	0.01351	0.00917	0	0.05544	0.03725	0.03279	0.04964	0.03673	0.02424	0.0676	0.05473	0.00869	0.02734	0.02655	0.03927	0.05486	0.06101	0.0662	0.17383	0.13859	0.2176	0.23871	0.20078	0.16451	0.07611	0.56049	0.95622	0.99212	1	0.96676	0.96891	0.92086	0.93783	0.93529	0.92442	0.92156	0.89652	0.89601	0.87295	0.85405	0.87028	0.80827	0.8341	0.85863	0.85905	0.71729	0.83367	0.82581
	C11H18OS	0.00576	0.00965	0.02776	0.02513	0.0359	0.05431	0.05931	0.03485	0.03186	0.05049	0.00963	0.04311	0.09668	0.08168	0.04936	0.04702	0.05739	0.09916	0.15053	0.13367	0.18953	0.16999	0.2545	0.17398	0.14861	0.50697	0.90242	0.96193	0.96885	0.91579	0.84651	0.915	0.93825	1	0.96265	0.96937	0.99859	0.95076	0.96309	0.93336	0.9455	0.88591	0.89053	0.90688	0.91601	0.76599	0.9212	0.88847
	C11H20N4O3S	0.000784692	0	0	0	0	0	0	0	0	0	0	0	0	0	0.00797	0	0.00562	0	0	0	0	0.00473	0.00551	0	0	0	0	0	0	0	0	0	0	0	0	0	0	0	0	0	0	0	0	0	0	0.0078	0	0
	C11H20O2	0.16833	0.19748	0.20367	0.20716	0.21181	0.20933	0.21728	0.2195	0.21693	0.21574	0.2089	0.21151	0.2083	0.20492	0.20113	0.1997	0.20175	0.20338	0.2168	0.21375	0.22247	0.2201	0.22559	0.22316	0.2199	0.25245	0.28645	0.29713	0.29899	0.2918	0.27958	0.27293	0.27244	0.27912	0.28292	0.28496	0.29085	0.29509	0.2944	0.29273	0.29609	0.29497	0.2912	0.29169	0.29471	0.28554	0.29894	0.29877
	C11H22O2	0.00262	0.01248	0.01884	0.02446	0.0275	0.02904	0.02875	0.03002	0.0308	0.03268	0.03332	0.03453	0.03562	0.03587	0.03613	0.03778	0.03998	0.04184	0.04625	0.04587	0.05034	0.05082	0.05343	0.05355	0.05563	0.06467	0.06789	0.06948	0.07016	0.07166	0.07259	0.07391	0.07897	0.08399	0.08719	0.09119	0.0965	0.10093	0.10494	0.10799	0.11396	0.11729	0.12165	0.12932	0.13712	0.1398	0.14731	0.15134
	C11H22S	0.12654	0.93402	0.96797	1	0.98824	0.96447	0.96897	0.88028	0.83498	0.83133	0.78795	0.77483	0.75803	0.70387	0.67425	0.65919	0.65545	0.64761	0.67986	0.62869	0.65729	0.61855	0.61991	0.56406	0.53577	0.59542	0.64292	0.60063	0.56579	0.5326	0.50018	0.48758	0.47807	0.46731	0.45521	0.43398	0.42304	0.39692	0.38128	0.36686	0.3557	0.334	0.31841	0.30551	0.3033	0.26333	0.26608	0.22677
	C11H24O3	0	0	0	0.000733111	0	0	0.000789458	0	0	0.00076752	0	0	0	0	0	0	0	0	0.00124	0	0	0	0.00128	0	0	0.00217	0.00294	0.00262	0.00333	0.00108	0	0	0.00454	0.00478	0.00498	0.00645	0.00481	0.00921	0.01247	0.00845	0.01063	0.01264	0.01277	0.01995	0.01681	0.01655	0.02352	0.02347
	C11H26N3O3P	0.01694	0.00461	0.01426	0.02955	0.01257	0.00956	0.00456	0.00504	0.01154	0	0.00379	0.01403	0.02177	0.00479	0.00532	0.00656	0.00429	0	0.00447	0.00398	0.01323	0.00356	0.00394	0	0.01229	0	0	0	0.00311	0	0	0	0	0	0	0	0	0	0	0	0	0	0	0	0	0.01698	0.0024	0
	C11H6N4S	0.01173	0.04233	0.11188	0.11703	0.14239	0.11116	0.12732	0.22162	0.15067	0.2207	0.17518	0.14852	0.23524	0.18711	0.1773	0.17147	0.29709	0.19882	0.4631	0.31929	0.56972	0.42208	0.45424	0.50622	0.48652	0.7319	0.8776	0.87153	0.87752	0.87361	0.91112	0.91414	0.91134	0.95175	0.91287	0.94099	0.88678	0.88191	0.8815	0.9314	0.96582	0.92053	0.91604	0.9098	0.94295	0.91045	0.95122	0.94431
	C11H8N3O4	0.013	0.00567	0	0.00507	0.01511	0	0	0	0.00476	0.00545	0.00492	0	0	0	0	0.00483	0.00895	0.0085	0	0	0	0.00508	0.00444	0	0.01326	0	0	0	0	0	0	0.00307	0	0	0	0	0	0	0.0028	0	0	0	0.00306	0	0	0.01575	0.00276	0.00315
	C11H8O3	0.02477	0	0.01672	0.03717	0.00664	0.00949	0.00828	0.03139	0.0068	0.01576	0.00773	0.01496	0.00806	0.01621	0	0.02222	0.0555	0.03773	0.09176	0.03865	0.08437	0.09941	0.07664	0.11221	0.0755	0.37502	0.78768	0.81041	0.86677	0.86573	0.84058	0.83722	0.78892	0.82524	0.80984	0.79771	0.78561	0.82288	0.79924	0.75926	0.77839	0.72088	0.71685	0.75155	0.81676	0.67373	0.76215	0.75389
	C12H10O	0.17033	0.14487	0.13932	0.17104	0.21169	0.16326	0.24404	0.29458	0.26335	0.23193	0.16535	0.20329	0.17506	0.15471	0.12685	0.16459	0.16054	0.17469	0.27999	0.21927	0.38984	0.35343	0.36701	0.42174	0.39447	0.61908	0.92193	0.94101	1	0.9659	0.80166	0.8112	0.82247	0.85889	0.87155	0.88415	0.85094	0.88486	0.87226	0.84241	0.84405	0.83359	0.83698	0.83772	0.84033	0.76403	0.83119	0.85178
	C12H11O2PS	0	0.00697	0	0	0	0	0	0	0.00592	0	0.00548	0	0	0	0	0	0	0	0	0	0.00568	0	0	0.00715	0.0073	0	0	0	0	0	0	0	0	0	0	0	0	0	0	0	0	0	0	0	0	0	0	0
	C12H12O2	0.16986	0.00865	0.02382	0.07367	0.03264	0.04283	0.04661	0.03209	0.06608	0.02857	0.03519	0.03832	0.03377	0.04685	0.01677	0.00768	0.0618	0.05819	0.13534	0.07794	0.15995	0.20236	0.13679	0.10808	0.103	0.45716	0.88102	1	0.99185	0.98693	0.93076	0.89126	0.78931	0.87059	0.86702	0.83536	0.78168	0.80946	0.81741	0.79721	0.82141	0.7418	0.68674	0.80029	0.73806	0.5474	0.78285	0.80649
	C12H12O3	0.24277	0.18445	0.25386	0.27467	0.29893	0.28068	0.25515	0.27749	0.29713	0.31069	0.25276	0.27106	0.264	0.24817	0.25536	0.25464	0.25049	0.26082	0.32349	0.29755	0.39192	0.38295	0.37419	0.38469	0.37783	0.56138	0.75303	0.79456	0.83117	0.86423	0.90925	0.96659	0.94597	0.94465	0.93855	0.91928	0.92281	0.89224	0.88131	0.86013	0.85404	0.81749	0.81112	0.81754	0.81723	0.77226	0.79627	0.7959
	C12H14N6	0.13795	1	0.73119	0.63796	0.59144	0.56844	0.54793	0.50176	0.43409	0.39612	0.38658	0.383	0.37644	0.37332	0.36566	0.36385	0.36449	0.3373	0.29792	0.32395	0.28019	0.26736	0.26728	0.27158	0.28043	0.19321	0.10285	0.07353	0.06719	0.05891	0.06177	0.06048	0.04681	0.03294	0.02485	0.02706	0.03452	0.02028	0.03042	0.03385	0.02963	0.0369	0.04271	0.01733	0.02324	0.04828	0.00731	0.0095
	C12H14O2	0	0	0	0	0	0	0	0	0.00851	0	0	0	0	0	0	0	0	0	0	0	0	0	0	0	0	0.00625	0.37893	0.64008	0.78526	0.40787	0.33623	0.37144	0.3139	0.75681	1	0.86197	0.62443	0.49799	0.45231	0.34294	0.59133	0.57635	0.43583	0.94534	0.52368	0.16947	0.50513	0.58734
	C12H16O2	0.00403	0.00827	0.05278	0.03902	0.05688	0.03035	0.01875	0	0	0	0	0	0	0	0	0	0	0	0	0	0	0	0	0	0	0.16156	0.58325	1	0.86638	0.94424	0.98988	0.98958	0.91593	0.98821	0.97471	0.99927	0.79022	0.90501	0.86177	0.76604	0.85333	0.61116	0.48272	0.82162	0.73692	0.53598	0.82151	0.89024
	C12H18	0.20325	0.22272	0.23453	0.24143	0.25198	0.24819	0.26725	0.26636	0.27096	0.27219	0.27341	0.28151	0.2847	0.28537	0.28951	0.29242	0.29643	0.30416	0.33073	0.31807	0.345	0.34214	0.35293	0.35486	0.35556	0.40888	0.48063	0.50035	0.52161	0.52943	0.54779	0.52874	0.50413	0.49793	0.49333	0.4901	0.49924	0.49697	0.49331	0.49746	0.49752	0.49929	0.49875	0.50439	0.50427	0.49236	0.51285	0.51409
	C12H20O	0.28001	0.33308	0.35094	0.37156	0.38203	0.38984	0.41422	0.42589	0.43479	0.4362	0.43212	0.44956	0.44956	0.46272	0.46795	0.46857	0.47377	0.48864	0.51831	0.5135	0.54988	0.55726	0.57458	0.58072	0.57371	0.6736	0.79901	0.84553	0.8808	0.89363	0.9002	0.86828	0.84352	0.83174	0.83259	0.82603	0.83301	0.83527	0.83399	0.82902	0.83724	0.83648	0.82832	0.8385	0.84047	0.82303	0.85856	0.85151
	C12H20O4	0.01132	0.02871	0.17856	0.19877	0.16309	0.19756	0.20982	0.18541	0.22019	0.17236	0.12742	0.14299	0.13316	0.09734	0.02375	0.07107	0.10499	0.14366	0.2885	0.1999	0.37876	0.29186	0.2865	0.30146	0.08477	0.69256	0.99201	1	0.96959	0.96104	0.92109	0.87373	0.86061	0.84778	0.84266	0.86891	0.89122	0.81557	0.79963	0.82644	0.80972	0.82527	0.80364	0.82282	0.82028	0.6774	0.75437	0.72819
	C12H22O2	0.26644	0.32352	0.34813	0.37064	0.3876	0.39283	0.45921	0.45521	0.44367	0.4392	0.42868	0.43947	0.44314	0.44858	0.43845	0.43527	0.43985	0.44414	0.47886	0.48381	0.51048	0.50732	0.51779	0.52098	0.50355	0.58983	0.72344	0.77605	0.80653	0.78328	0.79166	0.72513	0.68803	0.6822	0.68644	0.68146	0.6841	0.68067	0.67719	0.67356	0.68167	0.68137	0.66851	0.66353	0.66561	0.64217	0.67917	0.68349
	C12H24O2	0.01353	0.0185	0.01852	0.01851	0.01863	0.01814	0.01835	0.01802	0.01782	0.01776	0.01753	0.01759	0.01751	0.01722	0.01701	0.01711	0.01742	0.0177	0.01863	0.01812	0.01901	0.01882	0.01933	0.01875	0.01837	0.02116	0.02288	0.02317	0.02297	0.02259	0.024	0.02382	0.02384	0.02398	0.02403	0.02421	0.02458	0.0249	0.02514	0.02541	0.02649	0.02611	0.02627	0.02748	0.02831	0.02838	0.03023	0.0311
	C12H24O3	0.1648	0.05511	0.11671	0.16399	0.18014	0.184	0.33479	0.34391	0.34774	0.20264	0.19564	0.24261	0.27719	0.1784	0.16498	0.21751	0.10936	0.18372	0.19525	0.21171	0.36245	0.21536	0.2989	0.36081	0.27452	0.53567	0.81972	0.96383	1	0.91571	0.80889	0.75693	0.63611	0.72314	0.7478	0.75089	0.75736	0.71693	0.71393	0.76543	0.78539	0.78466	0.75334	0.71956	0.71243	0.66204	0.72848	0.73139
	C12H24S	0.10312	0.27939	0.42794	0.35626	0.42263	0.3591	0.31893	0.22756	0.34808	0.40669	0.27802	0.28669	0.3047	0.20661	0.17765	0.22979	0.25865	0.41785	0.52554	0.38506	0.42887	0.54315	0.62828	0.57933	0.43708	0.74541	0.8633	0.897	0.85386	0.80373	0.87927	0.83917	0.87686	0.8705	0.87374	0.92704	0.91675	0.95545	0.96613	0.92427	0.96935	0.94786	0.90732	0.96006	0.98118	1	0.98702	0.92394
	C12H26O3	0	0	0	0	0	0.00108	0	0	0.00128	0.00111	0.00108	0	0	0	0	0	0	0	0.00211	0	0.00188	0.00211	0	0	0	0.00359	0.00625	0.01043	0.00862	0.01223	0.01198	0.00943	0.00986	0.0169	0.01449	0.01807	0.01774	0.02166	0.0217	0.01721	0.02317	0.02563	0.03062	0.03196	0.03214	0.02746	0.04114	0.04702
	C12H26O5	0.19643	0	0	0.00561	0.00657	0.00658	0	0.00649	0	0	0	0	0	0	0	0	0	0	0.01451	0	0.02391	0	0	0	0	0.3543	0.93902	1	0.96608	0.88376	0.87199	0.85536	0.76739	0.83737	0.83814	0.88742	0.84631	0.76872	0.72552	0.73643	0.7565	0.78806	0.77965	0.79965	0.76361	0.4824	0.65443	0.67645
	C12H8	0.00345	0.00236	0.00256	0.00302	0.00322	0.00346	0.00382	0.00424	0.00475	0.00551	0.00614	0.00703	0.00813	0.00896	0.01012	0.01124	0.01273	0.01401	0.01523	0.01683	0.01744	0.02013	0.02007	0.02302	0.02229	0.01858	0.01403	0.01208	0.0129	0.01347	0.01522	0.01655	0.01835	0.01616	0.01687	0.01965	0.0231	0.02239	0.02511	0.03018	0.03054	0.03857	0.0439	0.03651	0.03858	0.05663	0.0372	0.03822
	C13H10	0.000170996	0.000117652	0.000170651	0.000533195	0.000882464	0.00113	0.000886673	0.00182	0.00244	0.00329	0.00319	0.00514	0.00671	0.00777	0.009	0.00961	0.01073	0.01192	0.01388	0.0148	0.0161	0.01859	0.01908	0.02175	0.02093	0.0176	0.01302	0.01162	0.01253	0.01297	0.01442	0.01589	0.01757	0.01551	0.01663	0.01864	0.02222	0.02136	0.02445	0.02872	0.02964	0.03722	0.0423	0.03476	0.03738	0.05548	0.03619	0.03777
	C13H13NO4	0.03192	0.05611	0.10855	0.08565	0.12324	0.14836	0.10871	0.12294	0.06224	0.1472	0.10483	0.1034	0.11726	0.086	0.18171	0.11664	0.05607	0.1081	0.24883	0.15726	0.31972	0.24481	0.26436	0.24696	0.20181	0.53866	0.89435	0.96246	0.95147	0.95958	0.92395	0.9335	0.9132	0.93061	0.96205	0.90872	0.90666	0.94749	0.89237	0.91894	0.90145	0.89455	0.85582	0.90433	0.92541	0.85193	0.91995	0.8996
	C13H14	0.26231	0.70508	0.63237	0.62584	0.70366	0.59166	0.54928	0.63795	0.50668	0.46663	0.31846	0.48587	0.4378	0.46316	0.3061	0.3722	0.41709	0.33063	0.55385	0.53368	0.494	0.45842	0.57758	0.42568	0.39367	0.70045	0.97824	0.96135	1	0.91901	0.87579	0.86408	0.90085	0.87129	0.84418	0.87798	0.88796	0.83623	0.86786	0.84336	0.85081	0.77624	0.78745	0.76575	0.75022	0.71175	0.77248	0.77424
	C13H16O2	0.11261	0.02472	0.08612	0.06821	0.06255	0.03484	0.05851	0.06922	0.03457	0.03243	0.03653	0.02958	0.01481	0.01241	0.05218	0.0194	0.01822	0.02339	0.12502	0.07132	0.18484	0.11677	0.13528	0.12836	0.10842	0.48007	0.96833	0.97823	1	0.95196	0.92299	0.88224	0.86307	0.89515	0.91115	0.93851	0.88117	0.90571	0.90246	0.89128	0.8802	0.87364	0.83561	0.86259	0.87407	0.75467	0.90509	0.84325
	C13H16O3	0	0	0.00916	0	0	0	0	0	0	0.02112	0	0.01439	0.0093	0	0.00227	0.00927	0.00955	0	0.01896	0.03948	0.02289	0.05051	0.02844	0.0253	0.04583	0.2201	0.75814	0.84508	0.91176	0.9521	0.99263	1	0.95896	0.96105	0.96012	0.94288	0.9152	0.91584	0.88696	0.84821	0.87935	0.81336	0.82755	0.83329	0.85019	0.68828	0.82138	0.82759
	C13H20O	0.20544	1	0.80178	0.73282	0.6796	0.63462	0.60735	0.56912	0.50407	0.45997	0.42795	0.44075	0.42764	0.41092	0.39971	0.39928	0.39778	0.39081	0.41161	0.38876	0.4016	0.37263	0.37108	0.36743	0.35145	0.39603	0.45634	0.46872	0.46034	0.4434	0.43891	0.41173	0.39447	0.38755	0.38239	0.37266	0.38362	0.37809	0.37306	0.36592	0.36527	0.34639	0.33945	0.33632	0.34102	0.32741	0.33644	0.33099
	C13H24	0.28529	1	0.87458	0.95539	0.86141	0.8085	0.68287	0.62702	0.58741	0.53708	0.51085	0.44778	0.43889	0.3073	0.35819	0.396	0.32512	0.37902	0.37332	0.34166	0.41578	0.48124	0.34005	0.4756	0.43645	0.69891	0.86409	0.87913	0.85963	0.86846	0.87223	0.84566	0.81723	0.82486	0.82466	0.79344	0.81046	0.78735	0.79588	0.78639	0.75066	0.73131	0.77767	0.70977	0.76643	0.72555	0.75428	0.73995
	C13H24O2	0.32907	0.35761	0.37216	0.38807	0.3921	0.38684	0.39876	0.39068	0.38789	0.38604	0.38274	0.38173	0.38061	0.37312	0.36976	0.37134	0.37251	0.36769	0.39147	0.38278	0.39765	0.39627	0.40219	0.39738	0.39318	0.45583	0.51897	0.52985	0.53464	0.53215	0.51927	0.50046	0.49359	0.49778	0.5015	0.50089	0.50556	0.51079	0.50362	0.50082	0.50759	0.50394	0.49764	0.50345	0.50948	0.4957	0.51462	0.51611
	C13H26O2	0.02458	0.03736	0.04221	0.04726	0.05071	0.05317	0.05361	0.05658	0.05839	0.06149	0.06144	0.0655	0.06779	0.06922	0.07188	0.07486	0.07947	0.08276	0.09277	0.09146	0.09816	0.09722	0.09785	0.09792	0.09987	0.11648	0.12257	0.124	0.12545	0.1228	0.12507	0.11077	0.11203	0.11628	0.11864	0.11985	0.1238	0.12779	0.13161	0.13412	0.13895	0.14001	0.14251	0.14989	0.15693	0.15883	0.17095	0.18029
	C13H28O3	0.000219262	0	0	0	0	0	0	0	0	0	0	0	0	0	0	0	0	0	0	0	0	0	0	0	0	0.00129	0.000846658	0.000863086	0.0028	0.00175	0.00275	0.000869736	0	0.00168	0.00324	0.00167	0.00172	0.00253	0.00435	0.00157	0.00427	0.00241	0.00164	0.00414	0.00696	0.00262	0.01413	0.01345
	C13H6O3	0.06894	0.0309	0.0298	0.02406	0.01478	0.04302	0.04873	0.03118	0.04287	0.06574	0.05582	0.06877	0.09307	0.12501	0.16883	0.21051	0.21469	0.23356	0.249	0.23411	0.28953	0.30796	0.29133	0.30895	0.2225	0.20217	0.16631	0.12463	0.14489	0.16126	0.16611	0.16272	0.18412	0.17807	0.16868	0.20135	0.21898	0.2048	0.2355	0.26197	0.27153	0.30298	0.34836	0.27181	0.29348	0.36571	0.26218	0.25641
	C13H7NO2	0	0	0	0	0	0	0	0	0	0	0	0	0	0	0	0	0	0	0	0	0	0	0	0	0	0	0	0	0	0	0	0	0	0	0	0	0	0	0	0	0	0	0.00206	0	0	0	0.00257	0
	C13H8O	0.03257	0.0376	0.04177	0.04543	0.04786	0.049	0.05025	0.05431	0.05501	0.05611	0.05887	0.06016	0.06477	0.06607	0.06775	0.07035	0.07295	0.07582	0.07786	0.07836	0.07696	0.08192	0.08011	0.08531	0.07954	0.06858	0.05497	0.05027	0.05071	0.04926	0.05066	0.05129	0.05276	0.04722	0.04758	0.05069	0.05674	0.05396	0.05752	0.0641	0.06343	0.07504	0.08191	0.07017	0.07246	0.09619	0.06745	0.06748
	C13H8OS	0.14504	0.10538	0.08802	0.08055	0.08396	0.08162	0.08684	0.08144	0.06465	0.07886	0.08891	0.07017	0.08597	0.0957	0.08292	0.09521	0.08681	0.08728	0.07476	0.0876	0.0698	0.07021	0.06357	0.07486	0.07857	0.04957	0.03111	0.02383	0.01861	0.03056	0.03457	0.03973	0.04289	0.03234	0.02841	0.02501	0.02426	0.03422	0.0348	0.04616	0.04481	0.05097	0.06437	0.04905	0.05741	0.08133	0.05067	0.04832
	C14H10	0.15962	0.65403	0.79896	0.79033	0.68519	0.6171	0.57319	0.5676	0.59337	0.64087	0.67975	0.7163	0.78692	0.82012	0.85668	0.90139	0.94134	0.95447	0.97716	0.99441	0.93578	1	0.93053	0.97594	0.86534	0.67039	0.46351	0.37291	0.36347	0.33376	0.32527	0.3075	0.29927	0.23974	0.21445	0.21305	0.21523	0.17951	0.1724	0.1797	0.16586	0.18137	0.18445	0.1518	0.15084	0.18619	0.13258	0.12923
	C14H10O	0.039	0.04521	0.04992	0.05365	0.05295	0.05558	0.0554	0.05408	0.05687	0.05826	0.05826	0.0602	0.05988	0.06113	0.06046	0.06186	0.06205	0.0617	0.06122	0.06104	0.06046	0.06419	0.05967	0.06306	0.05665	0.05689	0.0555	0.05279	0.05321	0.0537	0.05171	0.05042	0.05111	0.04635	0.04589	0.04772	0.05037	0.04789	0.04903	0.05216	0.05163	0.05635	0.05955	0.05401	0.05486	0.06446	0.05103	0.05041
	C14H12	0.000363899	0.00149	0.00359	0.00586	0.0073	0.00776	0.00864	0.01028	0.01107	0.01318	0.01501	0.0172	0.01931	0.02136	0.02441	0.0269	0.03029	0.03263	0.03554	0.03757	0.03866	0.04354	0.04227	0.0482	0.04478	0.03665	0.02693	0.02273	0.02359	0.02337	0.02416	0.02472	0.02544	0.02171	0.02089	0.02295	0.02588	0.0236	0.02499	0.02786	0.02714	0.03152	0.03404	0.02689	0.02726	0.03737	0.02361	0.02335
	C14H12N4S2	0.32107	0.64113	0.65945	0.68002	0.6741	0.71685	0.74388	0.75211	0.73896	0.75823	0.75424	0.76447	0.75278	0.76923	0.75971	0.77547	0.78226	0.80816	0.84284	0.84082	0.88821	0.8778	0.89681	0.8706	0.87171	0.96797	0.9794	0.98821	0.94647	0.93493	0.96359	0.95483	0.94609	0.96132	0.9559	0.95896	0.95224	0.95685	0.95642	0.94891	0.95092	0.92722	0.91718	0.95429	0.96747	0.95237	0.96484	0.96935
	C14H12O	0.06512	0.05196	0.06484	0.09818	0.1322	0.09715	0.08258	0.11156	0.14495	0.156	0.11417	0.11729	0.08735	0.10252	0.1263	0.12415	0.10672	0.16212	0.19167	0.12341	0.24229	0.28606	0.23015	0.25282	0.19675	0.53322	0.79327	0.88786	0.96145	1	0.80926	0.78518	0.75217	0.76758	0.81361	0.85507	0.8602	0.83024	0.86135	0.84152	0.82701	0.8225	0.86104	0.80614	0.79878	0.76261	0.79972	0.83269
	C14H12O2S	0.03671	0.0125	0.01355	0.01222	0.01284	0.01264	0.01317	0.01415	0.01244	0.01066	0.01662	0.01807	0.01624	0.02098	0.02639	0.0295	0.02803	0.02779	0.02616	0.03493	0.02712	0.03064	0.02781	0.04031	0.04641	0.02946	0.026	0.02531	0.02671	0.03285	0.04501	0.04523	0.04945	0.03965	0.03805	0.04141	0.0439	0.04652	0.05107	0.05876	0.05999	0.06626	0.07328	0.06597	0.07018	0.08807	0.06938	0.06807
	C14H12O4S2	0	0	0	0	0	0	0	0	0	0	0	0	0	0	0	0	0	0	0	0	0	0	0	0	0	0	0	0	0.00094747	0	0	0	0	0	0	0	0	0	0	0.00197	0.00184	0.00101	0.00174	0	0.00483	0.00478	0.00358	0.00286
	C14H14O4	0.09843	0.10389	0.17046	0.22004	0.27184	0.2677	0.2362	0.28595	0.27987	0.30336	0.27141	0.27408	0.31699	0.26182	0.27067	0.28112	0.27019	0.30429	0.38269	0.29661	0.42726	0.41365	0.45373	0.42502	0.40402	0.58432	0.75638	0.77605	0.79959	0.79183	0.78415	0.79203	0.77922	0.80786	0.8165	0.78937	0.79592	0.79533	0.79047	0.76632	0.76888	0.75734	0.74403	0.79922	0.78941	0.72899	0.79309	0.79036
	C14H20O2	0.04901	1	0.74191	0.64967	0.59632	0.53902	0.49146	0.45524	0.38395	0.32802	0.29704	0.31097	0.29782	0.28002	0.27319	0.27724	0.27709	0.2715	0.26933	0.25115	0.25684	0.22249	0.21911	0.20992	0.19984	0.22446	0.26613	0.26361	0.24357	0.23116	0.23972	0.22917	0.21573	0.2112	0.20242	0.19936	0.19989	0.19803	0.19389	0.18496	0.18513	0.16743	0.16175	0.16068	0.16215	0.15247	0.15718	0.15254
	C14H20O3	0	1	0.98036	0.97018	0.95137	0.89615	0.86936	0.80943	0.7514	0.71057	0.65938	0.65905	0.63351	0.59122	0.57128	0.54019	0.52893	0.52298	0.54258	0.48954	0.49809	0.45115	0.45477	0.39881	0.3931	0.44392	0.50318	0.50238	0.48385	0.45282	0.4325	0.40568	0.39403	0.39594	0.38904	0.37493	0.37573	0.3716	0.35919	0.35367	0.35158	0.3302	0.31863	0.31842	0.31562	0.29492	0.30089	0.29385
	C14H28O2	0.12043	0.14275	0.14305	0.1472	0.14374	0.14102	0.14021	0.13712	0.13445	0.13025	0.12464	0.12491	0.12197	0.12039	0.11734	0.11583	0.11542	0.11648	0.12371	0.11785	0.12092	0.12096	0.12049	0.11612	0.11348	0.1295	0.13659	0.13698	0.13423	0.13171	0.13586	0.12979	0.12752	0.12479	0.12489	0.12363	0.12432	0.12417	0.12439	0.1225	0.12293	0.12108	0.12001	0.11993	0.12275	0.12034	0.12053	0.12156
	C14H30O3	0.06292	0	0	0	0.00585	0.00606	0.00545	0.01647	0	0.00453	0	0.00564	0.00524	0.00559	0	0	0	0	0.00517	0	0.0048	0.01235	0.00449	0	0.00467	0.00788	0.03113	0.06477	0.03401	0.03977	0.07408	0.0459	0.05348	0.04484	0.04523	0.05097	0.04489	0.04928	0.0548	0.03021	0.05356	0.02531	0.0516	0.04002	0.05221	0.04864	0.05129	0.03617
	C15H12O	0.0875	0.11195	0.11803	0.11966	0.11882	0.11704	0.1152	0.11241	0.11368	0.11785	0.11038	0.11011	0.11035	0.10826	0.11049	0.1113	0.10855	0.11292	0.11072	0.10948	0.1095	0.11006	0.10154	0.10688	0.10093	0.09996	0.1001	0.09767	0.09742	0.1001	0.1002	0.09893	0.0973	0.08889	0.09002	0.09203	0.09507	0.0897	0.09126	0.09258	0.09071	0.09656	0.09912	0.091	0.09225	0.09932	0.08706	0.08493
	C15H14	0	0	0.0021	0	0	0	0.00181	0	0	0.00191	0	0	0	0.00176	0.00458	0.00861	0.00939	0.02082	0.05485	0.03895	0.07343	0.10469	0.13097	0.15802	0.13018	0.1489	0.11428	0.10454	0.10742	0.10728	0.11067	0.11101	0.11519	0.10768	0.10745	0.11495	0.12353	0.12123	0.1231	0.13045	0.12835	0.1398	0.14499	0.12924	0.13375	0.16279	0.12718	0.1241
	C15H18O6P2	0.02606	0.03848	0.06219	0.09237	0.06824	0.10464	0.28322	0.2896	0.29173	0.24484	0.23538	0.21563	0.28354	0.20434	0.2306	0.23347	0.26374	0.31379	0.47524	0.31402	0.48206	0.47159	0.4276	0.37786	0.40507	0.63732	0.89848	0.94657	0.90701	0.94197	0.98786	0.95295	0.95398	0.96704	0.98009	0.96242	0.9453	0.94071	0.8939	0.8708	0.90948	0.94049	0.90618	0.92646	0.9202	0.90546	0.88915	0.91459
	C15H20O	0.000996073	0	0	0	0	0	0	0	0	0	0	0	0	0	0	0	0	0	0	0	0.0052	0	0.00621	0	0	0.36673	0.86299	0.96685	1	0.94903	0.93513	0.85728	0.80325	0.84719	0.86559	0.84524	0.8462	0.84761	0.81733	0.80474	0.83748	0.80181	0.79104	0.81293	0.78541	0.61729	0.81161	0.79951
	C15H22	0.24985	0.36449	0.38644	0.39417	0.40886	0.40426	0.43014	0.42375	0.41445	0.40822	0.38096	0.38997	0.38235	0.3811	0.37433	0.36375	0.3547	0.36131	0.40473	0.38975	0.40964	0.40778	0.42031	0.41645	0.40371	0.47773	0.56984	0.6119	0.62714	0.61287	0.62602	0.57818	0.54694	0.54356	0.54073	0.53621	0.54502	0.54149	0.53401	0.53167	0.55392	0.5513	0.53879	0.5317	0.53291	0.53594	0.56059	0.55955
	C15H22N6	0.16233	0.11658	0.10554	0.10671	0.09698	0.09636	0.08799	0.09058	0.07601	0.0777	0.07112	0.06606	0.07105	0.06893	0.05741	0.05902	0.05081	0.04742	0.05399	0.0515	0.05025	0.05078	0.05827	0.05986	0.06056	0.03765	0.00712	0.00432	0.00368	0.00215	0.00619	0.00502	0.00502	0.00428	0.00284	0.00252	0.00468	0.00367	0.0051	0.00501	0.00252	0.00608	0.00623	0.00228	0.00663	0.01887	0.00362	0.00255
	C15H24	0.00593	0.00749	0.00805	0.00858	0.00892	0.00912	0.01041	0.01025	0.01002	0.00986	0.00944	0.00952	0.00971	0.00977	0.0095	0.00955	0.00941	0.00974	0.01059	0.01092	0.01184	0.01173	0.01221	0.01243	0.01218	0.01421	0.0173	0.01886	0.01989	0.01989	0.02241	0.02056	0.01933	0.01906	0.01916	0.01897	0.01928	0.01929	0.01945	0.01975	0.02031	0.02076	0.02065	0.02103	0.02165	0.02163	0.02327	0.0243
	C15H24O	0.26894	0.38141	0.46772	0.50112	0.49792	0.49261	0.52296	0.50494	0.49091	0.47776	0.44472	0.4505	0.44786	0.43714	0.43052	0.41031	0.40796	0.41939	0.44511	0.43918	0.45537	0.44889	0.46051	0.4494	0.42758	0.51671	0.6391	0.68052	0.69463	0.6751	0.68791	0.63	0.60542	0.60147	0.60435	0.59909	0.61258	0.6008	0.59695	0.59467	0.60697	0.60093	0.58236	0.58588	0.59353	0.57566	0.60892	0.61815
	C15H26	0.27916	0.3842	0.39441	0.39023	0.4055	0.38162	0.39134	0.39277	0.37521	0.3698	0.36168	0.34963	0.34378	0.34537	0.32779	0.34304	0.33556	0.33782	0.35071	0.35108	0.36763	0.36542	0.36112	0.35066	0.35468	0.40113	0.46701	0.48035	0.49809	0.47872	0.50619	0.46753	0.43696	0.43374	0.42758	0.42262	0.42265	0.42321	0.41547	0.42066	0.421	0.43204	0.41683	0.41936	0.41277	0.41593	0.42445	0.43183
	C15H26O	0.1366	0.18361	0.18987	0.19288	0.19614	0.19563	0.1969	0.19439	0.1919	0.1876	0.18248	0.1853	0.18166	0.17979	0.17352	0.17209	0.17534	0.17482	0.19212	0.18313	0.1919	0.18956	0.19072	0.19063	0.18378	0.21073	0.24288	0.25508	0.2561	0.25355	0.26241	0.24687	0.23415	0.23081	0.2284	0.22727	0.22751	0.22933	0.2276	0.22529	0.22642	0.22528	0.22432	0.22368	0.22728	0.21947	0.2282	0.23125
	C15H27N	0.000905877	0.00614	0	0	0	0	0	0	0	0	0	0	0	0	0	0	0	0	0	0	0	0	0	0	0	0.0094	0.02449	0.02638	0.04179	0.06249	0.07424	0.02955	0.04826	0.03045	0.04577	0.04095	0.0424	0.04217	0.00831	0.03565	0.06158	0.04456	0.02308	0.05076	0.01688	0.01333	0.02458	0.03553
	C15H28O	0.31573	0.4516	0.44706	0.44613	0.43961	0.42526	0.44497	0.42486	0.41121	0.4036	0.37934	0.38404	0.37856	0.37884	0.36797	0.35735	0.36245	0.3621	0.38333	0.39036	0.40669	0.40056	0.40919	0.4067	0.3997	0.46122	0.53648	0.56343	0.58253	0.57154	0.60476	0.5539	0.52642	0.51793	0.51805	0.51162	0.5092	0.50406	0.5008	0.50459	0.51629	0.51297	0.50053	0.50001	0.5073	0.49591	0.50741	0.5143
	C16H10O	0.25728	0.11557	0.18663	0.17539	0.13449	0.10659	0.093	0.07255	0.04994	0.10375	0.0748	0.11901	0.09399	0.10079	0.09557	0.13974	0.16178	0.15161	0.2028	0.14332	0.18685	0.23157	0.18811	0.16553	0.08877	0.1448	0.18458	0.13616	0.12809	0.11948	0.11326	0.10499	0.10829	0.06624	0.07177	0.11451	0.11025	0.07672	0.08587	0.10573	0.10954	0.1409	0.14717	0.10807	0.10382	0.11887	0.07623	0.07575
	C16H12	0.25632	0.30235	0.30882	0.31836	0.31749	0.31283	0.30299	0.30619	0.3055	0.30268	0.31226	0.30457	0.30648	0.32528	0.32755	0.33194	0.32894	0.34725	0.34864	0.35004	0.35173	0.37075	0.35928	0.36484	0.33778	0.31371	0.27611	0.25314	0.24785	0.25061	0.25108	0.25226	0.25664	0.23121	0.23472	0.2434	0.25889	0.24597	0.25579	0.27298	0.26837	0.29126	0.30543	0.26441	0.27032	0.32264	0.24647	0.23636
	C16H14O	0.1576	0.16848	0.18106	0.18808	0.17986	0.17523	0.17355	0.17286	0.1715	0.17162	0.17149	0.17032	0.16635	0.16932	0.16552	0.16694	0.16596	0.16041	0.1638	0.16171	0.16067	0.16402	0.14966	0.15736	0.14474	0.13469	0.11628	0.1112	0.11627	0.11874	0.12025	0.11857	0.11645	0.11046	0.10848	0.10818	0.11558	0.11168	0.11412	0.11515	0.11319	0.11719	0.12078	0.10958	0.11283	0.12473	0.10973	0.10506
	C16H14O3S	0.00234	0	0	0	0	0	0	0	0	0	0	0	0	0	0	0	0	0	0	0.00652	0	0	0	0	0	0.00476	0	0.00966	0	0.02615	0.02037	0.02509	0.03622	0.01009	0.0198	0.01521	0.0053	0	0.0199	0.00951	0	0.0204	0.03918	0.02047	0.01986	0.00478	0.01408	0
	C16H16	0.22351	0.3065	0.31686	0.31563	0.30506	0.31476	0.29171	0.29711	0.29086	0.29418	0.27885	0.2758	0.26952	0.28898	0.2753	0.2785	0.28612	0.27776	0.30171	0.2965	0.33955	0.32306	0.32854	0.32703	0.3275	0.37475	0.42097	0.4264	0.42286	0.42598	0.42713	0.41821	0.41048	0.41199	0.41607	0.41372	0.41834	0.4143	0.42168	0.40882	0.4075	0.39443	0.4011	0.39295	0.4027	0.39803	0.39168	0.38514
	C16H16O2S	0.20468	0.04119	0.08042	0.07762	0.03186	0.05	0.04888	0.03293	0.01404	0.05413	0.0089	0.01372	0.04206	0.0082	0.01361	0.00592	0.02578	0	0.0191	0.01902	0.00626	0.01108	0.02062	0.02984	0.00641	0.3859	0.80772	0.85846	0.71165	0.68946	0.70509	0.72824	0.73295	0.65005	0.63774	0.74868	0.63429	0.57008	0.58451	0.56862	0.69696	0.81335	0.79107	0.87146	0.69202	0.44462	0.58318	0.52372
	C16H22O	0.00956	0.0419	0.05763	0.08222	0.08482	0.07629	0.0476	0.04394	0.08194	0.03927	0.0321	0.04416	0.03586	0.0448	0.03363	0.01586	0.04529	0.01946	0.12511	0.04427	0.15796	0.149	0.12777	0.13265	0.09794	0.44718	0.80259	0.9251	0.95692	0.94793	1	0.93123	0.87451	0.86997	0.90748	0.87424	0.84157	0.85071	0.84563	0.83579	0.81838	0.80986	0.76479	0.80232	0.83046	0.70356	0.83097	0.79714
	C16H24O2	0.03488	0.01994	0.07042	0.09362	0.09757	0.04257	0.05275	0.03444	0.07108	0.04111	0.00955	0.03366	0.01549	0.00915	0.02264	0.04114	0.03996	0.07198	0.21868	0.12713	0.3565	0.35516	0.31249	0.32714	0.20117	0.60154	0.86255	0.90563	0.93925	0.92989	1	0.92873	0.87114	0.84131	0.83664	0.81258	0.81618	0.80661	0.79683	0.78707	0.79722	0.80284	0.77824	0.79511	0.80247	0.80019	0.80421	0.80804
	C16H26O2	0.03348	0.0075	0.0401	0.01713	0.07368	0.03215	0.06097	0.08731	0.05546	0.05331	0.03015	0.06814	0.02898	0.0312	0.07918	0.05552	0.10664	0.12738	0.23052	0.25911	0.36787	0.35082	0.3191	0.32108	0.16826	0.35333	0.95342	0.97089	1	0.96372	0.9876	0.89666	0.84078	0.83561	0.82893	0.83117	0.83998	0.83276	0.82724	0.82497	0.83835	0.852	0.8409	0.81885	0.83062	0.78281	0.84331	0.856
	C16H28N3O	0.26277	0.01927	0.06845	0.14332	0.15329	0.05327	0.12464	0.06161	0.0775	0.05012	0.01317	0.04663	0.01274	0	0.02942	0	0.01458	0.02136	0.07161	0.04246	0.08184	0.1295	0.05227	0.0349	0.02698	0.42717	0.88116	0.96208	1	0.99511	0.96098	0.95622	0.8968	0.88906	0.87486	0.88344	0.86075	0.90183	0.85239	0.82678	0.83668	0.84134	0.81225	0.80861	0.83589	0.68447	0.81982	0.7859
	C16H29NOS	0.13324	0.22867	0.29284	0.29019	0.32788	0.33673	0.37273	0.397	0.42119	0.41658	0.40201	0.35767	0.36684	0.3303	0.30881	0.33681	0.34005	0.37044	0.34342	0.36792	0.39983	0.40999	0.4295	0.37669	0.42382	0.5089	0.63082	0.66525	0.69504	0.73213	0.77	0.8388	0.80324	0.78607	0.79387	0.77395	0.75568	0.74409	0.71892	0.71126	0.70011	0.68138	0.66937	0.66852	0.67016	0.63047	0.66705	0.64779
	C16H33NO4	0.17114	0.30403	0.46928	0.5869	0.59312	0.45268	0.73268	0.66619	0.62931	0.56397	0.41774	0.47251	0.47583	0.42632	0.41993	0.3146	0.25481	0.26686	0.32417	0.28983	0.39276	0.39884	0.29831	0.28917	0.37613	0.73049	0.96928	1	0.94311	0.89491	0.87021	0.68604	0.58062	0.47886	0.5008	0.56623	0.63193	0.46844	0.48272	0.47495	0.53939	0.551	0.54017	0.43594	0.38377	0.37689	0.31713	0.29143
	C17H14	0.23584	0.35587	0.3449	0.35613	0.34445	0.34347	0.34511	0.33698	0.32528	0.32244	0.31877	0.32058	0.31134	0.30259	0.29656	0.30057	0.30102	0.30381	0.32598	0.30057	0.31272	0.32275	0.3067	0.3169	0.30176	0.31085	0.3057	0.29125	0.29161	0.28654	0.30191	0.29023	0.29142	0.27823	0.29144	0.28925	0.30035	0.28782	0.29144	0.29343	0.29489	0.2942	0.29948	0.28062	0.28734	0.30149	0.27574	0.2663
	C17H16O	0.19615	0.19924	0.23247	0.23323	0.22441	0.21034	0.2054	0.20462	0.1923	0.1986	0.1936	0.19145	0.19685	0.18845	0.18625	0.17516	0.18285	0.17816	0.18348	0.16804	0.16709	0.17089	0.16292	0.16563	0.14305	0.12863	0.09535	0.07695	0.07504	0.0806	0.07789	0.08015	0.07997	0.06643	0.06185	0.07173	0.0827	0.07748	0.07946	0.08309	0.07799	0.08454	0.09397	0.06849	0.08042	0.10155	0.0752	0.06651
	C17H18N4O2S2	0.0013	0.01182	0.01181	0.01008	0.0443	0.01399	0.04928	0.0347	0.04239	0.04507	0.01278	0.09688	0.05642	0.03417	0.06631	0.05656	0.07658	0.11276	0.13716	0.11857	0.17685	0.21922	0.25522	0.21655	0.27563	0.51082	0.80137	0.87515	0.84564	0.88674	0.93282	0.90815	0.82028	0.91127	0.96127	0.96496	0.93675	0.92861	0.93676	0.89954	0.95093	0.82649	0.92733	0.89149	1	0.90286	0.96906	0.96363
	C17H24O2	0.00571	0	0	0	0.00724	0	0	0	0.0165	0.01387	0	0.00451	0	0	0.00863	0.00842	0.00489	0	0.01946	0.02942	0.02668	0.07139	0.00738	0	0	0.14916	0.66979	0.78104	0.83141	0.91837	0.98003	1	0.96155	0.89073	0.87369	0.84576	0.76574	0.77879	0.7933	0.72872	0.75393	0.66319	0.59897	0.72604	0.69742	0.51352	0.71042	0.77443
	C17H24O3	0.16618	0.03756	0.10245	0.08452	0.13089	0.11464	0.06337	0.04651	0.11485	0.16658	0.10398	0.12253	0.11722	0.10306	0.08865	0.1305	0.1747	0.15925	0.21056	0.23351	0.26951	0.26216	0.2642	0.23023	0.19549	0.49566	0.84139	0.89339	0.9209	0.9488	0.99417	1	0.98566	0.95109	0.95641	0.92885	0.91758	0.91984	0.90379	0.89385	0.88103	0.87237	0.8483	0.84392	0.84539	0.82685	0.84997	0.84024
	C19H18N4O2S3	0.16234	0.38612	0.4169	0.40638	0.4025	0.46806	0.44508	0.53286	0.49362	0.48609	0.48757	0.51367	0.59852	0.57481	0.54536	0.58661	0.59238	0.60689	0.67269	0.60716	0.7174	0.68233	0.72334	0.67709	0.71548	0.85499	0.90187	0.90803	0.91395	0.88406	0.89117	0.91381	0.89624	0.9205	0.92067	0.90006	0.9324	0.94639	0.92219	0.9027	0.93516	0.92451	0.91491	0.96242	0.9364	0.89482	0.97373	0.95361
	C19H21NS	0.02607	0.03345	0.14249	0.13199	0.08753	0.03955	0.03511	0.00567	0.01146	0	0	0	0	0.00479	0.00461	0	0	0.00434	0.00703	0.0048	0.00425	0.00963	0.0127	0.00386	0.00543	0.61153	1	0.88749	0.71831	0.62474	0.58764	0.56525	0.54793	0.43467	0.45744	0.62102	0.65001	0.43277	0.43082	0.48147	0.52261	0.68522	0.70317	0.6252	0.59565	0.31306	0.39073	0.35728
	C19H23NS	0.18136	0.08414	0.34353	0.31665	0.22548	0.13624	0.07414	0.05239	0.01499	0.00643	0.00722	0.01556	0	0	0	0	0	0.00621	0.00718	0	0.00941	0	0.01214	0	0.00658	0.65642	1	0.82336	0.57736	0.4779	0.45124	0.4025	0.36451	0.19092	0.23776	0.49584	0.55818	0.24316	0.26239	0.34353	0.40848	0.56993	0.62881	0.37562	0.44717	0.19444	0.19977	0.1403
	C19H32O	0.24831	0.0531	0.1298	0.17047	0.23752	0.17312	0.16841	0.11643	0.1169	0.10364	0.07763	0.13519	0.10825	0.08111	0.12183	0.06852	0.12174	0.0782	0.11377	0.15975	0.22422	0.22191	0.15217	0.16297	0.09726	0.46286	0.76382	0.83569	0.82641	0.86386	0.87894	0.85119	0.83988	0.81026	0.78845	0.82517	0.79353	0.72158	0.7572	0.73472	0.74916	0.69029	0.7169	0.71904	0.71892	0.60083	0.7085	0.73993
	C20H22O	0.2357	0.17902	0.20654	0.21753	0.20324	0.19347	0.19661	0.18642	0.18497	0.1872	0.18175	0.18263	0.1881	0.17782	0.17787	0.17723	0.17775	0.1751	0.18239	0.18103	0.1732	0.18751	0.17288	0.18109	0.171	0.12786	0.05273	0.03586	0.0398	0.0495	0.04876	0.04476	0.04583	0.0274	0.01788	0.02835	0.04496	0.05207	0.0583	0.05928	0.05215	0.05062	0.06079	0.03497	0.05805	0.09745	0.05659	0.04874
	C20H24	0.16415	0.36687	0.48115	0.37293	0.54563	0.49936	0.48413	0.52761	0.53192	0.52207	0.37546	0.41879	0.4162	0.32867	0.4129	0.33488	0.23593	0.34133	0.39409	0.3412	0.48614	0.43455	0.45385	0.42678	0.40537	0.65127	0.91878	0.96009	0.95815	0.97454	0.91851	0.97829	0.96906	0.98177	0.99573	1	0.96153	0.94008	0.98221	0.95726	0.97468	0.92013	0.88436	0.91128	0.8629	0.82654	0.89418	0.87047
	C20H30	0.09918	0.06181	0.14287	0.20625	0.16359	0.07147	0.1451	0.13728	0.15044	0.161	0.05543	0.12015	0.09766	0.05019	0.08411	0.06628	0.04791	0.03066	0.10372	0.11371	0.17423	0.21548	0.17727	0.17423	0.25615	0.39919	0.77415	0.87348	0.87982	0.87902	1	0.93086	0.92462	0.93029	0.8682	0.84637	0.79432	0.85556	0.76772	0.73538	0.78293	0.7706	0.78564	0.77611	0.75429	0.72406	0.7574	0.75687
	C20H32	0.00266	0.03159	0.0113	0.00976	0.0288	0.03938	0	0.03672	0.00909	0.00923	0.01176	0.02632	0.00754	0.01724	0	0	0	0.0255	0.00865	0.02031	0.05749	0	0.01554	0	0.01565	0.17033	0.59876	0.74512	0.7498	0.81127	0.86301	0.82826	0.75424	0.79513	0.81374	0.75973	0.70522	0.70813	0.66088	0.67645	0.72328	0.66228	0.62209	0.74301	0.71303	0.56081	0.70072	0.64576
	C21H24O	0.07229	0.02797	0.0383	0.04391	0.0245	0.02937	0.02182	0.01841	0.028	0.03441	0.01826	0.01744	0.02873	0.0231	0.02266	0.0303	0.02642	0.02365	0.0311	0.04056	0.03852	0.03995	0.03584	0.03403	0.03917	0.0258	0	0	0	0.00273	0.00366	0.000513407	0.00295	0	0	0.000536112	0.00332	0.00347	0.0042	0.00403	0.0028	0.00516	0.00565	0.00169	0.00702	0.03725	0.00378	0.00318
	C21H33N3O5	0.00144	0	0.02283	0.03291	0.01596	0.01045	0	0	0.00445	0	0	0	0	0	0	0	0	0	0.00748	0	0	0	0	0	0.00456	0.57775	0.89173	0.69825	0.51579	0.3248	0.1806	0.11663	0.04634	0.02549	0.13439	0.37948	0.52785	0.09988	0.13061	0.20472	0.20099	0.45178	0.47725	0.21138	0.2719	0.04323	0.03203	0.0087
	C22H26O	0.12898	0.01811	0.03248	0.03814	0.05232	0.02406	0.01862	0.0282	0.01935	0.00935	0.0158	0.0128	0.01102	0.00722	0.00969	0.0077	0.01244	0.02246	0.02289	0.0129	0.01642	0.00762	0.02203	0.01895	0.01112	0.01107	0.00134	0.00105	0	0	0.000907303	0.00103	0	0	0	0.000990307	0	0	0.00132	0.00216	0.00104	0	0.000960805	0	0	0.00967	0	0
	C27H39N5O2	0	0	0	0	0	0	0	0	0	0	0.32119	0.78981	0.94133	1	0.88028	0.85854	0.79406	0.66212	0.51435	0.53336	0.43661	0.41043	0.36803	0.29904	0.21468	0.03937	0	0	0	0	0	0	0	0	0	0	0	0	0	0	0	0	0	0	0	0	0	0
	C27H41N2S	0.000306733	1	0.94032	0.70198	0.45975	0.23842	0.09371	0.00752	0.00724	0	0	0	0	0	0.00234	0	0.00179	0	0	0	0	0	0	0	0	0	0	0	0	0	0	0	0	0	0	0	0	0	0	0	0	0	0	0	0	0	0	0
	C28H42N2O3	0	0	0	0	0	0	0	0	0	0.00621	0.32482	0.79123	1	0.98889	0.89422	0.87747	0.81033	0.71054	0.62564	0.56836	0.54143	0.46744	0.41883	0.31058	0.22207	0.0553	0	0	0	0	0	0	0	0	0	0	0	0	0	0	0	0	0	0	0	0	0	0
	C2H2N6	0.00243	0.00355	0.00524	0.00587	0.00847	0.00938	0.00825	0.01231	0.01095	0.01235	0.01215	0.01241	0.01063	0.01444	0.01597	0.01696	0.01596	0.01732	0.01652	0.01879	0.01888	0.01939	0.02378	0.024	0.02981	0.02353	0.01488	0.01288	0.01128	0.01245	0.01664	0.01654	0.01795	0.01532	0.01693	0.01749	0.02094	0.01799	0.02082	0.02475	0.02551	0.03534	0.0379	0.03268	0.03163	0.04373	0.02745	0.02757
	C2H4N6O2	0.00391	0.000870891	0.00108	0.00095121	0.000857435	0.00176	0	0	0	0.000918322	0	0	0	0	0	0	0	0.000794485	0	0.000958021	0	0	0	0	0	0.00217	0.0044	0.00896	0.0045	0.00821	0.01323	0.00824	0.01181	0.00765	0.01482	0.00739	0.00593	0.00841	0.00599	0.00541	0.0113	0.01327	0.01448	0.02867	0.02299	0.01599	0.00975	0.01357
	C33H64O2	0.33054	0.41786	0.45625	0.59392	0.56073	0.60094	0.56014	0.61729	0.60109	0.58703	0.55343	0.59903	0.66936	0.54699	0.60783	0.62305	0.67799	0.65628	0.70287	0.65344	0.73955	0.7015	0.75775	0.76004	0.77237	0.86072	0.94463	0.96331	0.92759	0.92823	0.95887	0.92316	0.93906	0.96431	0.97194	0.96604	0.93845	0.98064	0.96685	0.95836	0.97201	0.9613	0.95997	0.95256	0.97788	0.93915	0.9612	0.97157
	C34H68	0.23027	0.40828	0.38593	0.45509	0.42429	0.49957	0.51388	0.54741	0.50687	0.57399	0.47327	0.51668	0.46308	0.55599	0.53069	0.53966	0.53431	0.62287	0.64309	0.62338	0.7258	0.69381	0.71806	0.69394	0.73377	0.86007	0.91916	0.94296	0.92132	0.92142	0.93219	0.89759	0.90907	0.93048	0.93324	0.92955	0.92864	0.93224	0.94701	0.92002	0.93904	0.91318	0.89695	0.94329	0.9363	0.91779	0.95017	0.93198
	C3H11NO3S	0	0	0	0	0	0	0	0	0	0	0	0	0.00512	0.00546	0.00482	0.0107	0.02921	0.06347	0.02012	0.08143	0.06729	0.10502	0.09747	0.13729	0.12604	0.06612	0.01648	0.00628	0.0108	0.01375	0.01445	0.01447	0.03989	0.02619	0.01949	0.0347	0.03951	0.04852	0.04906	0.09731	0.10691	0.15302	0.17364	0.11408	0.09198	0.26261	0.07911	0.08981
	C3H3NS	0	0.35387	0.37515	0.43897	0.46283	0.43873	0.36744	0.46469	0.45984	0.46291	0.49021	0.4948	0.52436	0.4719	0.45806	0.45705	0.49774	0.51959	0.55505	0.55736	0.5902	0.6171	0.6169	0.56455	0.61556	0.77593	0.92891	0.93972	0.9925	0.98507	0.96374	0.9875	0.96488	0.96559	1	0.96372	0.96961	0.97322	0.97422	0.94004	0.92574	0.92178	0.87926	0.93652	0.94407	0.87284	0.91584	0.90873
	C3H6O2	0.00151	0.01703	0.02843	0.04009	0.05023	0.05883	0.0654	0.07549	0.0848	0.09552	0.10304	0.11198	0.1219	0.12905	0.13429	0.1442	0.15614	0.16536	0.18354	0.18483	0.20509	0.21014	0.22335	0.22323	0.22802	0.26969	0.28967	0.29546	0.2982	0.2976	0.30673	0.31119	0.31881	0.331	0.33675	0.34173	0.34919	0.3563	0.35924	0.36171	0.37544	0.37777	0.3837	0.40233	0.41634	0.41184	0.42904	0.43717
	C3H8O2	0.000521048	0.00123	0.00946	0.00541	0.00413	0.01042	0.0085	0.00898	0.01134	0.01235	0.01433	0.02184	0.02434	0.02332	0.01471	0.03106	0.02628	0.03061	0.04556	0.0439	0.07083	0.07313	0.09168	0.08451	0.08681	0.14209	0.16249	0.16276	0.17734	0.18562	0.18693	0.19951	0.19666	0.20798	0.21805	0.22424	0.23355	0.22489	0.22275	0.22745	0.22545	0.22173	0.21977	0.22497	0.22663	0.21276	0.21507	0.21261
	C3H8O3	0.0129	0.00292	0.00274	0.00886	0	0	0.00312	0	0.01035	0.00238	0.00247	0.00557	0.00775	0.0084	0.00745	0.00502	0.01248	0.00512	0.00553	0.01259	0.0276	0.01228	0.029	0.01304	0.00991	0.0513	0.08633	0.08863	0.09981	0.09675	0.09319	0.09628	0.11278	0.11059	0.12318	0.118	0.12157	0.13297	0.13897	0.16514	0.14307	0.15107	0.1377	0.19052	0.17782	0.18522	0.18748	0.21278
	C3H8OS	0.00618	0.00736	0.04521	0.05052	0.0405	0.04534	0.01942	0.04512	0.05143	0.04344	0.02483	0.0333	0.05404	0.0068	0.04966	0.04087	0.05358	0.02786	0.09127	0.06352	0.13083	0.0773	0.14061	0.08989	0.12834	0.24276	0.41215	0.42724	0.51783	0.47028	0.38997	0.48689	0.4359	0.44164	0.51827	0.53069	0.56011	0.53375	0.54129	0.5054	0.59795	0.60068	0.61763	0.60656	0.68617	0.61723	0.67001	0.72341
	C4H10O	7.33678e-06	0	0	0	0	0	0	0	0	0	0	0	0	5.69704e-05	0	0.000101256	0.000159301	0.000273753	0.000100358	0.000648321	0.00156	0.00308	0.00404	0.00449	0.00494	0.00854	0.0104	0.01167	0.01298	0.01466	0.01691	0.02015	0.02284	0.02605	0.02963	0.03183	0.0352	0.03898	0.04209	0.04506	0.04976	0.05297	0.05776	0.06446	0.06869	0.07265	0.08018	0.08539
	C4H10O2	0.0074	0.00402	0.00393	0.00378	0.00405	0.00513	0.00312	0.000962916	0.00307	0.00311	0.00222	0.0034	0.00397	0.00373	0.00401	0.00416	0.00314	0.00366	0.01019	0.00501	0.01043	0.0051	0.00375	0.0054	0.00399	0.01075	0.01919	0.02262	0.0204	0.02079	0.0185	0.01957	0.0168	0.02665	0.02291	0.03119	0.03435	0.03072	0.02692	0.03351	0.03675	0.02747	0.03874	0.03436	0.03655	0.041	0.04022	0.04214
	C4H12N3O3P	0.00265	0	0.00323	0.00205	0.00287	0	0.00517	0.00482	0.002	0.00435	0.00426	0.00865	0.01308	0.01086	0.00778	0.00422	0.01066	0.02381	0.03841	0.02687	0.03613	0.04389	0.05254	0.06935	0.03324	0.0277	0.00571	0.00117	0.0019	0	0.000911132	0	0	0	0	0	0.00423	0	0.00182	0.00521	0.00415	0.00632	0.01547	0.00512	0.00509	0.03766	0.0021	0.00109
	C4H3NO2	0.26483	0.44835	0.47241	0.50222	0.50671	0.50986	0.50261	0.51317	0.50178	0.53084	0.53315	0.545	0.54185	0.54484	0.54299	0.56838	0.60194	0.60709	0.66854	0.64765	0.71014	0.71233	0.75584	0.74531	0.7665	0.86461	0.92471	0.94553	0.93548	0.91963	0.93219	0.93523	0.93	0.95241	0.98019	0.96174	0.94157	0.95326	0.92639	0.92143	0.95671	0.96785	0.98423	1	0.98851	0.93451	0.94493	0.95261
	C4H4N2	0.02114	0.38446	0.41906	0.46552	0.48294	0.46522	0.44846	0.45758	0.46739	0.50399	0.48927	0.50246	0.51062	0.5061	0.51661	0.50612	0.5045	0.51973	0.55143	0.55697	0.60386	0.59188	0.6232	0.60881	0.62146	0.75269	0.90975	0.9344	0.95007	0.96517	0.95793	0.97076	0.95502	0.98299	1	0.9799	0.97602	0.96984	0.96461	0.9548	0.96689	0.93016	0.91497	0.9376	0.94232	0.90772	0.94974	0.96469
	C4H6N6	0.26098	0.25424	0.24423	0.23559	0.24932	0.24152	0.26023	0.24473	0.23739	0.23801	0.24079	0.2448	0.24447	0.24097	0.24697	0.25252	0.23698	0.25053	0.21843	0.24517	0.23532	0.22929	0.24124	0.25127	0.25276	0.19119	0.13985	0.12474	0.11239	0.10781	0.11019	0.10355	0.10873	0.08414	0.07431	0.08632	0.09608	0.08743	0.08947	0.0891	0.09883	0.11123	0.1204	0.10442	0.10061	0.11121	0.08269	0.09915
	Acetaldehyde (dimer)	0.01315	0.02095	0.02262	0.0245	0.02666	0.02749	0.0277	0.02872	0.0294	0.02946	0.02882	0.02884	0.02913	0.02836	0.02757	0.02768	0.02783	0.02829	0.03093	0.02931	0.0314	0.03097	0.03205	0.03115	0.03135	0.03638	0.03962	0.03986	0.04038	0.04027	0.04164	0.04201	0.0431	0.04463	0.04586	0.04676	0.0479	0.04928	0.05057	0.05168	0.05485	0.05632	0.05893	0.06371	0.06721	0.06807	0.074	0.07746
	C4H8S	0.06047	0.09133	0.08696	0.09961	0.1238	0.10411	0.12531	0.11428	0.10651	0.11574	0.10574	0.11694	0.14263	0.12458	0.12486	0.13321	0.13461	0.16773	0.17804	0.18036	0.20118	0.20386	0.22219	0.21626	0.22069	0.25625	0.28946	0.30603	0.31824	0.32782	0.34851	0.36836	0.3863	0.39496	0.4025	0.42695	0.43025	0.44042	0.45586	0.44056	0.45923	0.45466	0.45742	0.48357	0.49265	0.49746	0.51235	0.51328
	C4H9N3OS	0.000573124	0	0	0	0	0	0	0	0	0	0	0	0.00503	0	0	0.00432	0	0.00974	0.01388	0.04519	0.04338	0.03103	0.09578	0.15274	0.1351	0.07129	0.00633	0	0.01221	0.01555	0.01718	0.01339	0.01401	0.01092	0.01922	0.01973	0.05382	0.0207	0.03603	0.0749	0.07334	0.13377	0.19904	0.08502	0.11978	0.20321	0.07563	0.07278
	C4H9N3S2	0.01421	0.01363	0.01019	0.00574	0.0091	0.00417	0.01175	0	0	0.02107	0	0.04149	0.02267	0.05639	0.05072	0.0708	0.10785	0.14103	0.20318	0.21215	0.20691	0.25183	0.27733	0.29352	0.25584	0.1787	0.10829	0.06703	0.06617	0.04611	0.06629	0.10243	0.07975	0.0672	0.0479	0.06606	0.10327	0.07492	0.11722	0.13106	0.11525	0.17337	0.25328	0.14161	0.18222	0.2936	0.14528	0.11657
	C4H9NOS	0.23072	0.06617	0.15982	0.10086	0.12221	0.07324	0.12031	0.16421	0.15441	0.17134	0.11487	0.14468	0.10134	0.12753	0.17595	0.08634	0.05081	0.11889	0.16298	0.19412	0.2751	0.28123	0.30548	0.24166	0.32698	0.56666	0.8671	0.93311	0.92457	0.95083	0.94351	0.9545	0.97405	0.98428	0.98582	0.92778	0.99547	0.99753	0.94165	0.94223	0.97881	0.88279	0.89533	0.93042	0.94327	0.87072	0.95617	0.90432
	C5H10	0.0413	0.06169	0.06567	0.06904	0.07244	0.07479	0.07633	0.07949	0.08386	0.09068	0.09507	0.10224	0.11155	0.11976	0.12828	0.14036	0.15493	0.16999	0.19739	0.20548	0.24218	0.25852	0.28273	0.2918	0.30783	0.37427	0.41732	0.43588	0.45474	0.465	0.48977	0.51322	0.53197	0.56062	0.58073	0.58832	0.59461	0.60451	0.60724	0.60471	0.61694	0.61443	0.61485	0.63095	0.63966	0.62451	0.63943	0.646
	C5H10N2O4S2	0.02611	0.02972	0.02186	0.04728	0.01049	0.01667	0.02728	0.03648	0.01964	0.01566	0.04785	0.02377	0.04765	0.06298	0.05046	0.05115	0.04098	0.04868	0.06368	0.05502	0.06668	0.06946	0.03461	0.02915	0.03867	0.02332	0.02593	0.01943	0.00483	0.02085	0.03472	0.03083	0.02084	0.01854	0.01508	0.01369	0.02111	0.02637	0.02467	0.02602	0.02171	0.02392	0.03474	0.03984	0.03771	0.05806	0.03422	0.0319
	C5H10O	0.09922	0.53608	0.68978	0.6868	0.6085	0.52884	0.46498	0.44494	0.44501	0.46249	0.46351	0.48231	0.50738	0.5282	0.54115	0.57333	0.61201	0.6412	0.70508	0.70353	0.77952	0.78672	0.83061	0.81725	0.81957	0.94728	1	0.99734	0.98268	0.95842	0.95924	0.96383	0.94947	0.94835	0.91446	0.87163	0.81742	0.76305	0.70296	0.6515	0.62956	0.59457	0.57015	0.56868	0.5586	0.52553	0.5256	0.51517
	C5H10O2	0.01763	0.04792	0.07229	0.09429	0.11075	0.12074	0.1283	0.13854	0.14882	0.15884	0.16398	0.17199	0.17967	0.18417	0.18667	0.19281	0.2032	0.209	0.22888	0.22783	0.25033	0.25213	0.26536	0.25854	0.26478	0.31225	0.33549	0.34176	0.34584	0.34678	0.36044	0.36897	0.37934	0.39776	0.40701	0.41475	0.42576	0.43556	0.43987	0.44245	0.46091	0.46343	0.46996	0.49241	0.50927	0.50182	0.52354	0.52793
	C5H11N3OS	0.0101	0.02105	0.02161	0.02868	0.01986	0.03851	0.01614	0.00505	0.00497	0.01049	0.00495	0	0.01662	0.01105	0	0	0	0	0.00496	0.00458	0.00915	0	0.00508	0.00499	0	0	0	0	0	0	0	0	0	0	0	0	0	0	0	0	0	0	0	0.00292	0	0.0033	0	0
	C5H12O2	0.0643	0.01573	0.0403	0.02381	0.04395	0.01323	0.0306	0.03082	0.02128	0.01806	0.01263	0.0083	0.01218	0.00366	0.01647	0.01299	0.02481	0.01212	0.02436	0.0281	0.03483	0.03962	0.03186	0.03677	0.03115	0.11721	0.15295	0.15527	0.20738	0.15116	0.16161	0.18238	0.13612	0.20076	0.18206	0.1679	0.17247	0.18484	0.18235	0.14845	0.1122	0.09689	0.12126	0.12454	0.13029	0.13173	0.13915	0.1395
	C5H12O3	0	0	0	0	0	0	0	0	0	0	0	0.00209	0	0	0	0	0	0	0	0	0	0	0	0	0	0	0	0.00305	0.00273	0.00414	0.00319	0.00591	0.00306	0.00534	0.0045	0.00541	0.00974	0.006	0.01314	0.0075	0.01088	0.00714	0.01318	0.00779	0.01506	0.02182	0.02233	0.02387
	C5H5NOS	0	0.39001	0.42148	0.46561	0.50631	0.4784	0.45541	0.47856	0.50957	0.51905	0.50082	0.53164	0.52633	0.532	0.53606	0.53299	0.53128	0.54857	0.59165	0.57888	0.63972	0.63375	0.65787	0.6403	0.67211	0.7888	0.94683	0.96883	0.97521	0.98833	0.96686	0.97435	0.96165	0.97566	1	0.97763	0.96527	0.98604	0.96613	0.96041	0.97539	0.92434	0.91382	0.92098	0.93862	0.89584	0.93066	0.93058
	C5H6N2	0.24858	0.42781	0.45774	0.49075	0.50581	0.51589	0.5045	0.52139	0.53117	0.53939	0.5226	0.54363	0.54229	0.53696	0.5395	0.54312	0.54389	0.55419	0.57959	0.58253	0.62256	0.61168	0.62907	0.61631	0.62295	0.75017	0.90946	0.92771	0.94931	0.954	0.93807	0.95764	0.94087	0.98161	1	0.98242	0.98147	0.99105	0.96278	0.9736	0.96685	0.94905	0.93413	0.95472	0.955	0.91417	0.95365	0.9621
	C5H8	0.06192	0.32919	0.39265	0.39036	0.36057	0.33574	0.32563	0.33227	0.35452	0.38747	0.40899	0.44041	0.47751	0.50539	0.5287	0.56205	0.60745	0.63899	0.70753	0.71438	0.79778	0.81444	0.85373	0.83419	0.8328	0.95386	1	0.98756	0.95868	0.90897	0.88474	0.8535	0.80573	0.76242	0.69475	0.61354	0.52842	0.45521	0.39543	0.35107	0.32899	0.30859	0.29609	0.2966	0.29513	0.28285	0.28802	0.28803
	C5H8N6	0.08585	0.06881	0.07128	0.06867	0.07897	0.09212	0.09449	0.09459	0.10035	0.10591	0.11411	0.11464	0.12242	0.13407	0.13896	0.13881	0.14634	0.14496	0.13548	0.15909	0.14811	0.15907	0.17657	0.18721	0.20869	0.1423	0.07956	0.0587	0.05686	0.07217	0.07135	0.08188	0.08614	0.07141	0.07309	0.0855	0.09642	0.08508	0.09124	0.11291	0.10502	0.13455	0.13799	0.10987	0.10929	0.15979	0.09676	0.09353
	C5H8OS	0	0	0	0	0	0	0	0	0	0	0	0.00671	0	0	0	0	0	0	0	0	0	0	0	0	0	0	0	0	0	0	0	0.00353	0	0	0	0.0036	0.00401	0	0	0	0	0	0	0	0	0	0	0
	C6H11N3S2	0.00133	0.32536	0.46767	0.41904	0.29164	0.23469	0.23087	0.27687	0.36884	0.46181	0.58207	0.61167	0.6868	0.81821	0.84942	0.88	0.93956	0.99201	0.85021	1	0.86333	0.8996	0.85357	0.95642	0.89579	0.54015	0.2457	0.12808	0.10657	0.10623	0.09244	0.06894	0.06528	0.02302	0.00726	0.0166	0.01472	0.00361	0.00163	0.0043	0	0	0.00228	0.00181	0	0.00665	0.00185	0
	C6H12O	0.24538	0.6182	0.64782	0.65352	0.63312	0.60051	0.58176	0.57325	0.56958	0.57679	0.57682	0.57994	0.59702	0.59751	0.59444	0.61327	0.63756	0.64656	0.70545	0.67894	0.74296	0.73453	0.75906	0.72613	0.72063	0.83165	0.87229	0.86687	0.85034	0.83493	0.83347	0.82961	0.83148	0.83449	0.82091	0.80233	0.78517	0.76486	0.74581	0.72432	0.73038	0.71728	0.70895	0.7299	0.73514	0.71511	0.73345	0.73472
	C6H12O2	0.06046	0.08081	0.09034	0.09684	0.10083	0.10019	0.1	0.10063	0.1018	0.10484	0.10218	0.10411	0.1059	0.10364	0.10503	0.10855	0.11339	0.11712	0.12702	0.12712	0.14094	0.14256	0.1501	0.14883	0.15176	0.17975	0.1938	0.19768	0.20048	0.20009	0.20527	0.20883	0.21324	0.22115	0.2244	0.22578	0.2279	0.2306	0.22918	0.22662	0.23052	0.22536	0.22198	0.22718	0.22662	0.21685	0.21755	0.2115
	C6H12S2	0.11265	0.40012	0.46703	0.45318	0.53772	0.624	0.66169	0.79001	0.74383	0.72636	0.65931	0.6978	0.71504	0.7258	0.68876	0.67699	0.7035	0.70846	0.74453	0.71518	0.71158	0.73927	0.72777	0.69467	0.70154	0.81135	0.95038	1	0.96291	0.94107	0.95021	0.90661	0.8933	0.86248	0.86268	0.85817	0.84525	0.79671	0.7922	0.78078	0.78478	0.83921	0.83125	0.82437	0.78125	0.73613	0.74373	0.70203
	C6H14O7	0.06352	0.01715	0.02875	0.0355	0.01282	0.01488	0.02348	0.01712	0.03083	0.04081	0.05933	0.07131	0.07015	0.1168	0.13022	0.1097	0.11452	0.11596	0.11848	0.20747	0.15422	0.20999	0.1985	0.27616	0.24002	0.12098	0.02906	0.01283	0.00967	0.01162	0.01474	0.01274	0.0202	0.00916	0.00807	0.01743	0.03843	0.02754	0.02966	0.05357	0.05032	0.09018	0.10045	0.07092	0.06395	0.15312	0.0586	0.05184
	C6H4NO4P	0.00342	0.00315	0.00166	0.00319	0.01372	0.01279	0.01634	0.03366	0.04122	0.06256	0.07601	0.09574	0.13032	0.17781	0.18907	0.2069	0.22473	0.25247	0.24588	0.28253	0.2796	0.30879	0.31317	0.33069	0.34354	0.23767	0.11794	0.08331	0.08568	0.10262	0.11955	0.12193	0.14335	0.10703	0.11729	0.14558	0.1613	0.14199	0.16066	0.19415	0.18872	0.22363	0.25165	0.20151	0.19476	0.29831	0.18758	0.1896
	C6H4O3	0.25573	0.26683	0.33435	0.26351	0.45326	0.34298	0.23146	0.2328	0.37549	0.23642	0.28767	0.2534	0.15962	0.17774	0.17685	0.12175	0.1454	0.11794	0.28896	0.31063	0.37381	0.42459	0.49796	0.34646	0.48156	0.72046	0.94186	1	0.99513	0.93655	0.94133	0.92673	0.92876	0.92097	0.99121	0.97599	0.94761	0.90486	0.8949	0.88723	0.92204	0.89319	0.8321	0.89108	0.88417	0.85252	0.85407	0.80029
	C6H6N6S	0.20545	0.11168	0.12688	0.10314	0.13893	0.12439	0.13809	0.12705	0.13917	0.14351	0.16839	0.17084	0.14066	0.19125	0.21036	0.20914	0.2131	0.29923	0.32366	0.2994	0.3082	0.33878	0.31305	0.34447	0.31101	0.33203	0.35476	0.30885	0.28822	0.39444	0.3665	0.35249	0.33166	0.26483	0.25968	0.32235	0.38798	0.30193	0.29351	0.2941	0.32217	0.41531	0.42795	0.36477	0.36792	0.38664	0.28795	0.30136
	C6H6OS	0.20243	0.62766	0.67624	0.68346	0.70136	0.70436	0.68854	0.6846	0.69848	0.68761	0.64694	0.65947	0.65748	0.64849	0.64306	0.62194	0.65275	0.67822	0.68257	0.69451	0.73326	0.71986	0.75529	0.73827	0.71883	0.83421	0.9482	0.97432	0.97676	0.97856	0.96487	0.97841	0.96896	0.98671	0.99503	0.9888	0.9949	1	0.97255	0.95381	0.95789	0.95688	0.94449	0.96219	0.96214	0.93546	0.95896	0.95359
	C6H8	0.26788	0.32124	0.32142	0.32802	0.32526	0.31802	0.32307	0.31267	0.30756	0.30549	0.29529	0.30567	0.29761	0.29282	0.28899	0.29411	0.29786	0.30192	0.33114	0.31462	0.33983	0.3377	0.34983	0.33677	0.3329	0.3921	0.45161	0.45956	0.45727	0.44252	0.43365	0.4384	0.43643	0.44559	0.44808	0.44624	0.44569	0.44153	0.43924	0.43329	0.43929	0.43408	0.42645	0.43923	0.44237	0.42487	0.43989	0.43667
	C6H8N2	0.04959	0.35249	0.39412	0.43411	0.4667	0.47205	0.44782	0.46213	0.48553	0.50248	0.49627	0.5177	0.51517	0.51616	0.52979	0.53256	0.53233	0.54574	0.57434	0.57179	0.62065	0.6164	0.63834	0.63116	0.63206	0.74894	0.91999	0.94428	0.96808	0.96826	0.9469	0.95748	0.96257	0.98315	1	0.9902	0.99452	0.99758	0.98792	0.98536	0.97689	0.95588	0.94407	0.95482	0.95287	0.92213	0.9625	0.95692
	C7H10	0.30019	0.30057	0.29848	0.3015	0.29817	0.28629	0.29517	0.27966	0.27289	0.2689	0.25944	0.25928	0.25661	0.24886	0.24517	0.24386	0.24523	0.24864	0.27457	0.25884	0.2783	0.27729	0.282	0.27551	0.26765	0.31444	0.36561	0.37175	0.37398	0.3638	0.35919	0.35606	0.35075	0.35623	0.35948	0.3568	0.35658	0.35304	0.34806	0.34434	0.34664	0.33864	0.33463	0.33762	0.3397	0.3275	0.33718	0.33767
	C7H10N2	0.14363	0.42444	0.47038	0.50216	0.52496	0.54025	0.55119	0.56099	0.58244	0.58983	0.57799	0.58334	0.5863	0.59468	0.58943	0.58931	0.59411	0.6066	0.63012	0.63185	0.6728	0.67189	0.70655	0.68278	0.69581	0.81047	0.93413	0.97315	0.99132	0.98063	0.93037	0.95185	0.94939	0.96771	0.99604	0.98229	0.99889	0.99592	1	0.98402	0.97995	0.95985	0.95334	0.95809	0.95631	0.94034	0.96389	0.95869
	C7H11NS	0	0	0	0	0	0	0	0	0	0	0	0	0	0	0	0	0	0	0	0	0	0	0	0	0	0	0	0	0	0	0	0	0	0.00101	0	0	0.00109	0	0.00115	0	0	0	0	0	0	0.00101	0	0
	C7H12N6	0.12533	0.13882	0.1568	0.14368	0.15227	0.15295	0.14208	0.13976	0.1332	0.12272	0.13719	0.1294	0.1307	0.13354	0.1386	0.13741	0.13522	0.12537	0.1043	0.11931	0.09693	0.09622	0.1006	0.11474	0.12784	0.05687	0	0	0	0	0	0	0	0	0	0	0	0	0	0.00263	0	0.00213	0	0	0	0.0273	0	0
	C7H12OS	0.16348	0.11452	0.07989	0.13855	0.09914	0.14213	0.15432	0.14553	0.10267	0.1185	0.05806	0.06502	0.09596	0.10272	0.02682	0.05155	0.06267	0.05269	0.16356	0.09288	0.16246	0.18174	0.21732	0.1363	0.18463	0.56187	0.9113	0.97474	0.98925	0.96724	0.92537	0.94735	0.95057	0.95638	1	0.96518	0.95538	0.93818	0.88056	0.93084	0.89732	0.88051	0.8871	0.89438	0.88894	0.84493	0.87547	0.904
	C7H14O2	0.01841	0.0393	0.05257	0.0641	0.07118	0.07647	0.07924	0.08281	0.08659	0.09223	0.09425	0.09747	0.10094	0.10283	0.1023	0.10458	0.10766	0.10983	0.11587	0.11302	0.1213	0.11972	0.12227	0.11822	0.118	0.13371	0.1366	0.13522	0.1338	0.13181	0.13412	0.13434	0.13603	0.13934	0.14022	0.14181	0.14466	0.1462	0.14825	0.1481	0.1534	0.15429	0.15637	0.1634	0.17017	0.16975	0.17446	0.17768
	C7H4N6	0.000659084	0	0	0.00509	0	0	0	0	0	0.00488	0.00425	0.01233	0.01034	0.00892	0.01992	0.03306	0.06658	0.03923	0.04487	0.09289	0.10602	0.16504	0.23022	0.30372	0.37631	0.18486	0.02762	0.00311	0.02024	0	0.01611	0.01638	0.02749	0.01743	0.00541	0.01137	0.04433	0.01715	0.02074	0.08494	0.04305	0.13978	0.15674	0.04791	0.03493	0.24985	0.01649	0.01151
	C7H5N2O2	0	0	0	0	0	0	0	0	0	0	0	0	0	0	0	0	0	0	0	0	0.01313	0	0	0	0.01613	0.00498	0.00472	0	0	0.00455	0	0	0	0	0	0	0	0	0	0	0.00423	0	0	0	0	0.00439	0	0
	C7H6O4	0.01169	0	0	0	0	0	0	0	0	0	0	0	0	0	0	0	0	0	0	0	0.01576	0	0	0	0	0.17173	0.72666	1	0.97053	0.95454	0.87881	0.96296	0.88677	0.98978	0.94563	0.95698	0.93342	0.96488	0.90781	0.87146	0.85098	0.79173	0.74376	0.84629	0.86302	0.57947	0.82517	0.86497
	C7H8OS	0.05269	0.20101	0.24724	0.26887	0.26441	0.29001	0.3671	0.27041	0.30927	0.3004	0.24328	0.33116	0.26239	0.21032	0.25087	0.27726	0.23083	0.26453	0.33882	0.32682	0.44528	0.49967	0.49025	0.4912	0.44605	0.71712	0.95406	0.9533	0.97995	0.95943	0.93134	0.96431	0.96612	0.97785	1	0.97338	0.98487	0.98943	0.97607	0.96436	0.97169	0.94166	0.92656	0.93724	0.95712	0.91564	0.95727	0.93222
	C7H9N	0.28321	0.30508	0.32158	0.35947	0.3655	0.37245	0.36562	0.39018	0.40988	0.42287	0.40976	0.42855	0.42953	0.43594	0.44651	0.45103	0.45998	0.47048	0.51562	0.52806	0.56479	0.57272	0.59345	0.57867	0.61029	0.69857	0.78749	0.80281	0.82212	0.82981	0.82017	0.85973	0.84319	0.87543	0.88732	0.8906	0.90535	0.90593	0.93065	0.9229	0.94257	0.92642	0.91417	0.94772	0.95205	0.93835	0.9632	0.96766
	C7H9N2O2	0	0	0	0	0	0	0	0	0	0	0	0.000555844	0.000435673	0.000613377	0.00141	0.0023	0.00491	0.00714	0.01032	0.01052	0.01353	0.01655	0.0154	0.01873	0.01927	0.01625	0.01344	0.01129	0.01215	0.01239	0.01421	0.01472	0.01735	0.0153	0.01543	0.01867	0.02175	0.02049	0.02409	0.02902	0.02977	0.03639	0.04262	0.0348	0.03675	0.05338	0.03502	0.03702
	C8H10N2O	0.12398	0.02054	0.01086	0.07004	0.06826	0.06742	0.13064	0.2439	0.16563	0.20776	0.118	0.17414	0.09112	0.03016	0.10989	0.06364	0.03556	0.08938	0.08347	0.11388	0.1613	0.18971	0.18175	0.20035	0.16996	0.49019	0.84217	0.96107	1	0.9663	0.77953	0.77045	0.77308	0.83609	0.84135	0.82202	0.83111	0.84708	0.84514	0.82746	0.78567	0.86973	0.8082	0.84745	0.83485	0.74171	0.80072	0.84338
	C8H10OS	0.09417	0.07131	0.11844	0.16509	0.16183	0.11882	0.21212	0.2015	0.11128	0.10469	0.15504	0.08268	0.09622	0.05283	0.04758	0.0421	0.04824	0.07574	0.1511	0.1076	0.22917	0.22287	0.21626	0.15796	0.15084	0.58105	0.97746	0.97974	1	0.96472	0.91517	0.93388	0.87871	0.94782	0.95082	0.91346	0.93043	0.93144	0.91676	0.86629	0.8681	0.81747	0.83486	0.8641	0.85015	0.74728	0.82463	0.80108
	C8H11N2O2	0	0	0	0	0	0	0	0	0	0	0	0	0	0	0	0	0	0	0	0	0	0	0	0	0	0	0	0	0.00167	0	0	0.000554408	0.000533969	0.000512258	0.000560974	0.00235	0.00223	0.0012	0.00113	0.00305	0.00551	0.0089	0.00963	0.0058	0.00854	0.0296	0.00535	0.01172
	C8H11NO2	0	0	0	0	0	0	0.00801	0	0	0.01825	0	0	0	0	0	0	0.01057	0	0	0.05023	0.03662	0.04102	0.03582	0.11422	0.10847	0.08055	0.1187	0.47112	0.4545	0.43063	0.33813	0.39074	0.43229	0.58675	0.75528	0.68495	0.56013	0.68702	0.49272	0.38568	0.52929	0.38798	0.35455	0.56783	0.56835	0.52229	0.73225	0.73177
	C8H11NO3	0.24609	0.04692	0.06579	0.09592	0.0997	0.04085	0.03104	0.04261	0	0.0085	0	0.02792	0.01378	0.00603	0.03004	0.01255	0.00643	0.00691	0.12182	0.07441	0.15307	0.19463	0.20449	0.08609	0.06846	0.54118	0.93322	1	0.98297	0.9571	0.92899	0.89222	0.91139	0.87969	0.89528	0.92362	0.90655	0.88342	0.87496	0.78645	0.84469	0.77348	0.76109	0.82933	0.83017	0.66822	0.76784	0.78126
	C8H12	0.2053	0.26108	0.25572	0.25749	0.25484	0.24853	0.25032	0.24418	0.24186	0.23735	0.22637	0.22892	0.22657	0.22319	0.21936	0.21759	0.21592	0.22001	0.23557	0.2244	0.23815	0.23378	0.23644	0.23249	0.22658	0.26402	0.30088	0.30569	0.30683	0.30353	0.30097	0.29594	0.29313	0.29557	0.29589	0.29426	0.296	0.29288	0.29019	0.28725	0.2896	0.28207	0.28051	0.28333	0.28569	0.27774	0.28444	0.28323
	C8H12N2	0.00861	0.39249	0.43039	0.46768	0.50714	0.51567	0.52585	0.54911	0.56999	0.56578	0.54568	0.56106	0.56688	0.55776	0.55544	0.56107	0.56473	0.57811	0.60821	0.60604	0.64655	0.64844	0.68938	0.67645	0.67846	0.77703	0.92599	0.97579	1	0.97611	0.89137	0.91817	0.92757	0.95135	0.96471	0.95062	0.97375	0.97994	0.96517	0.96466	0.96567	0.94643	0.93547	0.93891	0.93843	0.90589	0.94647	0.93835
	C8H13NO3	0.27586	0.01694	0.06433	0.06065	0.07472	0.03983	0.03962	0.02236	0.00558	0.04351	0.00606	0.02671	0.01757	0.00397	0.01054	0.03378	0.03972	0.02547	0.14851	0.08937	0.21631	0.18926	0.16009	0.13763	0.08543	0.42349	0.91229	0.96613	1	0.90872	0.84401	0.78363	0.74753	0.83061	0.87026	0.90006	0.83292	0.7105	0.70051	0.70757	0.71246	0.71105	0.74207	0.73457	0.67349	0.57109	0.60115	0.601
	C8H14N6	0.22127	0.20455	0.19676	0.18378	0.18006	0.17185	0.1745	0.16183	0.15467	0.1504	0.1518	0.14687	0.15135	0.1415	0.13644	0.13826	0.13727	0.13096	0.11227	0.11872	0.0969	0.09585	0.09525	0.09955	0.10227	0.04394	0	0	0	0	0	0	0	0	0	0	0	0	0	0.000568055	0	0	0	0	0	0	0	0
	C8H14OS	0.1564	0.13722	0.15389	0.15131	0.22145	0.29822	0.34636	0.34178	0.33345	0.27195	0.214	0.27591	0.24041	0.19969	0.21893	0.19366	0.28111	0.29682	0.42906	0.26038	0.44014	0.4486	0.47519	0.43296	0.36449	0.68686	0.94513	0.98512	0.98505	0.95219	0.94591	0.97367	0.98553	0.96198	0.9701	0.95356	1	0.95734	0.94109	0.94765	0.94602	0.9265	0.96095	0.92947	0.90439	0.90447	0.88852	0.89975
	C8H15NO2	0.28599	0.24006	0.24219	0.2472	0.24893	0.24961	0.24638	0.24636	0.25008	0.24653	0.2471	0.23988	0.23667	0.2346	0.22621	0.22661	0.22484	0.2241	0.23571	0.22934	0.2434	0.24107	0.24641	0.24201	0.23514	0.2667	0.29777	0.29134	0.29891	0.30122	0.29824	0.29552	0.29806	0.29775	0.3052	0.31037	0.32268	0.31298	0.31509	0.31215	0.3074	0.3096	0.30828	0.29928	0.29989	0.29813	0.28239	0.27465
	C8H16O2	0.00889	0.01275	0.01306	0.01341	0.01346	0.01307	0.01293	0.01273	0.01264	0.01277	0.01249	0.01224	0.01231	0.01221	0.01185	0.01197	0.01214	0.0124	0.01289	0.01264	0.01335	0.01323	0.01358	0.01316	0.01295	0.01458	0.01535	0.01516	0.01523	0.01503	0.01502	0.01487	0.01515	0.01534	0.01532	0.01547	0.0156	0.016	0.01601	0.01605	0.01647	0.01641	0.01646	0.01741	0.01815	0.01801	0.01882	0.01927
	C8H18O3	0.13249	0.09691	0.10154	0.09983	0.10352	0.09958	0.09648	0.10324	0.09926	0.08619	0.08354	0.09132	0.08039	0.07882	0.07351	0.06907	0.0656	0.06759	0.07562	0.06375	0.0784	0.07261	0.07489	0.06844	0.05864	0.07336	0.06651	0.0666	0.06567	0.06666	0.06357	0.05884	0.06286	0.05892	0.05832	0.06387	0.06316	0.06299	0.06486	0.06157	0.06258	0.06279	0.06524	0.05734	0.06229	0.06886	0.06418	0.06321
	C8H4O3	0	0	0	0	0	0	0	0	0	0	0	0	0	0	0	0	0	0	0	0	0	0	0	0	0	0	0	0	0	0	0	0	0	0	0	0	0	0	0	0	0	0	0	0	0	0	0	0
	C8H7N	0.00187	0.000871111	0.00116	0.00102	0.00172	0.000983105	0.00279	0.0024	0.00399	0.00531	0.00341	0.00597	0.00853	0.00873	0.00981	0.00982	0.01063	0.0155	0.01945	0.01814	0.02036	0.02145	0.02387	0.02378	0.02532	0.03178	0.03878	0.04076	0.04235	0.04301	0.03799	0.03965	0.04007	0.04174	0.04328	0.04358	0.04342	0.04469	0.04367	0.04472	0.04445	0.04458	0.04344	0.04624	0.04602	0.04558	0.05024	0.05031
	C8H7N3O	0	0	0	0.00142	0	0	0	0	0	0	0	0	0	0	0	0	0	0	0	0	0	0	0.00165	0	0	0	0	0	0	0	0	0.0007449	0.00089707	0.00168	0	0	0	0	0	0.00166	0.000789294	0.00162	0.00169	0.00167	0.00204	0.00512	0.00192	0.00162
	C8H7NS	0	0	0	0	0	0	0	0	0	0	0	0	0	0	0	0	0	0	0	0	0	0	0	0	0	0.14011	0.65844	0.77504	0.79615	0.80486	0.74898	0.79318	0.79628	0.83885	0.87336	0.86734	0.84785	0.87859	0.85871	0.83294	0.85369	0.8112	0.80992	0.8302	0.84225	0.72695	0.86506	0.87552
	C8H8	0.11277	0.35619	0.38645	0.42174	0.44547	0.4421	0.46806	0.47054	0.47647	0.48416	0.47129	0.47578	0.48239	0.48147	0.47839	0.4781	0.48896	0.5025	0.53941	0.53246	0.57371	0.568	0.60441	0.60622	0.60274	0.70526	0.79459	0.83207	0.86125	0.8347	0.74599	0.75905	0.76875	0.80417	0.83347	0.83973	0.8508	0.8703	0.87352	0.86813	0.88694	0.88949	0.88485	0.91219	0.91744	0.8865	0.91958	0.92088
	C9H10N2S	0.000258967	0	0	0	0	0	0	0.00188	0.00282	0.00249	0	0	0	0	0	0	0	0	0.00579	0.00618	0.01552	0.00482	0.00636	0.00649	0.01043	0.28765	0.70193	0.84441	0.94112	1	0.82979	0.68507	0.61512	0.64625	0.65379	0.63725	0.63531	0.66256	0.64946	0.62786	0.62627	0.58838	0.56485	0.61599	0.62101	0.47171	0.63201	0.65803
	C9H11N2O3	0.00139	0	0	0	0	0	0	0	0	0	0	0	0	0	0	0	0	0	0.00351	0	0	0	0	0	0	0	0	0	0	0	0	0	0	0	0	0	0	0	0	0	0	0	0	0	0	0	0	0
	C9H11N3O2S	0.17466	0.36661	0.41974	0.40293	0.47868	0.49123	0.5508	0.4654	0.47237	0.49541	0.46166	0.4837	0.52288	0.4978	0.50113	0.52145	0.57194	0.52967	0.64988	0.61986	0.71986	0.73916	0.77387	0.72759	0.71717	0.92021	0.94998	0.92494	0.9704	0.91488	0.93641	0.92811	0.98203	0.93032	0.92655	0.93149	0.93911	0.96431	0.96637	0.91391	0.96715	0.95304	0.94341	0.96907	0.98322	0.9501	0.95741	0.94138
	C9H12	0.08539	0.09242	0.09255	0.09433	0.09293	0.09103	0.09488	0.0929	0.08964	0.08887	0.08539	0.0853	0.0832	0.08359	0.08177	0.08075	0.08072	0.08105	0.08827	0.08467	0.08995	0.08872	0.09018	0.08956	0.08743	0.10209	0.11553	0.11778	0.11818	0.11561	0.11555	0.11192	0.10963	0.10855	0.10932	0.10915	0.10981	0.10851	0.10768	0.10746	0.10757	0.10766	0.10636	0.10637	0.10808	0.10593	0.10826	0.10822
	C9H12N2O2	0.03183	0.01066	0.03533	0.09265	0.07797	0.04082	0.03186	0.10544	0.10658	0.15294	0.14604	0.20235	0.16885	0.17146	0.15787	0.18066	0.08959	0.02541	0.23085	0.07616	0.20797	0.15664	0.09429	0.13387	0.17577	0.57818	0.93588	0.98024	0.91583	0.98607	0.97546	0.92442	0.96884	0.9579	0.96636	0.98663	0.93234	0.97697	0.92815	0.9293	1	0.9261	0.84067	0.95043	0.96541	0.86594	0.98614	0.92666
	C9H13N2O2	0	0	0	0	0	0	0	0.000757989	0	0	0	0	0	0	0	0.000774545	0.000823863	0.00217	0.00419	0.00252	0.00244	0.00701	0.00466	0.0102	0.00532	0.01078	0.000609792	0.000488874	0	0.000951408	0.00143	0.000428952	0.000629138	0.000500494	0.00127	0.00148	0.00554	0.00139	0.00228	0.0051	0.00316	0.00389	0.00518	0.00105	0.00256	0.01563	0.00232	0.00146
	C9H14	0.20038	0.2303	0.23266	0.23203	0.2323	0.22743	0.23405	0.23182	0.22594	0.22404	0.21405	0.21672	0.21475	0.21054	0.20804	0.20696	0.20844	0.21258	0.22994	0.21891	0.23097	0.22935	0.23442	0.22914	0.22287	0.25842	0.28913	0.29435	0.29497	0.28817	0.28447	0.2787	0.27365	0.27135	0.2745	0.27305	0.27429	0.26924	0.26736	0.26532	0.26655	0.26494	0.26004	0.25971	0.2652	0.25515	0.26087	0.2623
	C9H14N2	0	0.05534	0.04156	0.13934	0.21923	0.13754	0.24682	0.24047	0.27507	0.22514	0.19122	0.21005	0.21117	0.20392	0.12507	0.18931	0.17707	0.24538	0.33101	0.31185	0.36413	0.38009	0.431	0.47268	0.41109	0.67087	0.93731	0.9832	1	0.96815	0.89415	0.86424	0.89205	0.94458	0.96075	0.95884	0.94261	0.95014	0.94066	0.90071	0.93838	0.91956	0.93449	0.8881	0.87427	0.84778	0.90309	0.87498
	C9H16N4O3S	0.05751	0.04292	0.08953	0.06787	0.06651	0.08265	0.07297	0.0792	0.09204	0.10631	0.14341	0.18689	0.13127	0.17056	0.14934	0.18452	0.21493	0.20245	0.14685	0.18135	0.1228	0.10838	0.11696	0.15525	0.15031	0.07339	0.03407	0.00492	0.01474	0.0116	0.00464	0.00474	0.0133	0.00207	0	0.00382	0.01295	0	0.00437	0.01109	0	0.01875	0.0205	0.00403	0.00632	0.02596	0.00199	0.0092
	C9H16OS	0.04509	0.03664	0.09787	0.12417	0.20505	0.16723	0.14405	0.14829	0.20709	0.23432	0.09605	0.14836	0.1766	0.17956	0.12369	0.17806	0.20745	0.23528	0.35888	0.26864	0.45624	0.39855	0.44337	0.38838	0.28649	0.66458	0.97797	1	0.96491	0.9371	0.95407	0.96222	0.9237	0.92578	0.94925	0.91839	0.91685	0.90712	0.91874	0.87003	0.86809	0.86129	0.82407	0.85628	0.83123	0.79504	0.802	0.78101
	C9H18O2	0.00281	0.01259	0.02166	0.02747	0.02958	0.02971	0.02905	0.02944	0.03001	0.03148	0.03192	0.0329	0.03378	0.03405	0.03402	0.03502	0.03667	0.03758	0.04043	0.04007	0.04365	0.04381	0.04581	0.04537	0.04653	0.05416	0.05682	0.05793	0.05862	0.05935	0.06113	0.06294	0.06555	0.06848	0.0704	0.07244	0.07543	0.07796	0.08005	0.0822	0.08721	0.08999	0.09261	0.09838	0.10387	0.10546	0.11012	0.11358
	C9H20O3	0	0	0.000763199	0.00058806	0	0.00143	0.000711858	0.00137	0.000695673	0.000611078	0	0	0	0	0.000640822	0	0	0	0.000654897	0	0	0.000643086	0.000524192	0	0.00179	0.00286	0.00336	0.00614	0.00518	0.00761	0.00312	0.00702	0.00945	0.00899	0.01358	0.01508	0.01478	0.01365	0.01597	0.01148	0.01768	0.02132	0.02188	0.02584	0.02556	0.02505	0.03077	0.03629
	C9H5N5O3	0	0	0	0	0	0	0	0	0	0	0	0	0	0	0	0	0	0	0	0	0	0	0	0	0.00232	0	0	0	0	0	0	0	0	0.00154	0	0.00127	0.00154	0.00158	0.00138	0.00165	0	0.00191	0.00675	0.00133	0.00476	0.01053	0.00152	0.00149
	C9H7N	0.00459	0.05189	0.08092	0.12809	0.13695	0.15235	0.19125	0.29829	0.33577	0.4256	0.41787	0.45662	0.47468	0.51317	0.53451	0.54403	0.5451	0.60778	0.63441	0.67521	0.70656	0.71517	0.73332	0.79088	0.8093	0.83345	0.90328	0.93688	0.97124	0.96729	0.89145	0.8904	0.89373	0.93789	0.97164	0.92575	0.96605	0.97894	0.98042	0.97611	1	0.99543	0.97557	0.97093	0.97436	0.9508	0.94998	0.94266
	C9H7NOS	0.01618	0.0517	0.13705	0.13358	0.24424	0.17807	0.32833	0.29534	0.27006	0.24477	0.1945	0.21774	0.22164	0.22058	0.22014	0.22476	0.25125	0.22762	0.28041	0.29743	0.40103	0.36053	0.48262	0.40411	0.46586	0.63212	0.85712	0.91472	0.95578	0.9336	0.80488	0.78311	0.79861	0.81323	0.90379	0.89234	0.92319	0.99046	1	0.99811	0.98465	0.97682	0.93486	0.91992	0.90022	0.8643	0.89118	0.9195
	C9H8O4	0	0.00727	0	0	0	0	0	0	0	0	0	0	0	0	0	0	0	0	0	0	0	0	0	0	0	0.20087	0.61735	0.84306	0.9393	0.92766	0.84853	0.792	0.76186	0.91866	1	0.9869	0.8927	0.94698	0.91071	0.75824	0.79578	0.55694	0.45944	0.7227	0.75018	0.56403	0.87337	0.89848
	CH5N3O	0	0.00285	0	0	0	0.00805	0	0.0028	0.00236	0.01057	0	0.00558	0.00514	0.01879	0.01037	0.0355	0.01926	0.03308	0.06668	0.04668	0.07996	0.1084	0.09569	0.11628	0.119	0.19752	0.23392	0.23902	0.22621	0.24967	0.27185	0.26092	0.28427	0.29349	0.28214	0.27779	0.25373	0.30506	0.28984	0.28625	0.33541	0.33351	0.3079	0.33274	0.34681	0.3614	0.34974	0.39945
	Ethanol (dimer)	0	0	0	0	0	0	0	0	0	0	0	0	0	0	0	0	0	0	0	0	0.000228685	0.000462462	0.000849147	0.00119	0.00142	0.0046	0.00858	0.00959	0.01109	0.01247	0.01443	0.01668	0.0191	0.02231	0.02415	0.02626	0.02913	0.03126	0.03354	0.0359	0.03997	0.04277	0.04627	0.05092	0.05461	0.0569	0.0632	0.06741
[truncated: 100 more columns]
